# Supplementary material for: S-nitrosylation of paired-related homeobox 1 promotes cardiac remodeling following myocardial infarction
Source: Redox Biol. 2025 Oct 30;87:103887. doi: 10.1016/j.redox.2025.103887 (PMC12628024; doi:10.1016/j.redox.2025.103887)
Supplement: Multimedia component 1 [file mmc1.xlsx]

## Sheet: PBMC Sequencing
Chromosome	HG19 Gene Name	Transcript_ID	Sample 1	Sample 2	Sample 3	Sample 4	Sample 5	Sample
chr12	A2M	ENST00000318602	0	0.0315859	41.2062	0.715408	23.7346	3.02725
chr12	A2M	ENST00000545828	1.3254	0.731957	502.359	21.3198	311.774	43.2789
chr12	A2ML1	ENST00000537546	0.207383	0	0	0	0	0
chr12	A2ML1	ENST00000545692	0	0.130472	0	0	0	0
chr12	A2ML1	ENST00000299698	0	0	0.546702	0	0.226461	0
chr12	A2ML1-AS1	ENST00000537288	1.43943	1.69775	0	55.8639	6.02298	23.0201
chr12	A2ML1-AS2	ENST00000394240	0	0	0	0	0	0.390227
chr12	A2MP1	ENST00000544183	0	0	0	4.31485	0	0
chr12	A2MP1	ENST00000545343	0	0	0	9.17078	0	0
chr12	A2MP1	ENST00000566278	0.382824	0.387342	16.8411	2.45557	9.84006	0
chr22	A4GALT	ENST00000465765	0.121714	0	0	1.96229	0	2.66505
chr3	A4GNT	ENST00000236709	0.0302691	0.380135	0.124216	0.169243	0.0974379	0
chr5	AACSP1	ENST00000536654	0.749374	1.18867	0.550642	0	0.0751699	2.69677
chr3	AADAC	ENST00000232892	0.320319	0.286487	0.10922	0.393758	0	0
chr3	AADAC	ENST00000488869	1.16693	1.19103	0.184861	1.86384	0	0
chr3	AADACL2	ENST00000445270	0	0.227669	0.0250779	0	0	0
chr1	AADACL4	ENST00000376221	0.345945	0.767481	0.722135	1.65842	0	0
chr4	AADAT	ENST00000509167	0	0	0.233649	0	0	0
chr4	AADAT	ENST00000337664	0	0	0	0	0	0
chr4	AADAT	ENST00000353187	0	0	0	0	0	1.99953
chr9	AAED1	ENST00000411939	0	0.0190677	1.39317	0	0	0
chr9	AAED1	ENST00000464512	0	0	0	0	0	4.27931
chr15	AAGAB	ENST00000261880	0	0	6.07834	0	5.0182	0
chr15	AAGAB	ENST00000542650	0	0.210935	22.1835	0	14.3855	32.1498
chr2	AAK1	ENST00000339092	39.2389	25.8682	13.7979	0	0	0
chr2	AAK1	ENST00000409085	35.2092	24.5226	15.6114	0	24.8351	0
chr2	AAK1	ENST00000406297	0	0	0	1.56926	0	0
chr2	AAK1	ENST00000409068	202.179	138.089	100.425	4.49384	71.5595	12.0949
chr2	AAK1	ENST00000495836	0	0	0	12.0643	0	0
chr11	AAMDC	ENST00000529666	5.42849	5.60021	0	0	0	0
chr11	AAMDC	ENST00000304716	2.55545	1.83202	28.0601	0	50.5325	0
chr11	AAMDC	ENST00000532481	0	0	32.533	12.2627	34.1588	0
chr2	AAMP	ENST00000475678	0	0	0	0	0.236723	0
chr2	AAMP	ENST00000494720	0	0	0.926132	0	0.646179	0
chr2	AAMP	ENST00000444053	4.97795	0	1.31205	0	1.45135	0
chr2	AAMP	ENST00000461911	0	0	0	0	0	0
chr2	AAMP	ENST00000447885	0	0	0	0	0	0
chr17	AANAT	ENST00000250615	0.0275311	0	0.585477	0.109725	0	0.478804
chr20	AAR2	ENST00000320849	0	0	0	0	2.09999	0
chr20	AAR2	ENST00000373932	0	0	1.21793	0	0	0
chr20	AAR2	ENST00000397286	0	0.0503454	8.53391	0.666351	10.0285	1.86755
chr8	AARD	ENST00000378279	0	0.152717	0	0	0	0.0793433
chr16	AARS	ENST00000566969	0.0927049	0	0	0	0	0
chr16	AARS	ENST00000564359	0	0	0	1.48154	0	0
chr16	AARS	ENST00000261772	0.0275645	0.0589314	0.540244	0.169777	0	0
chr6	AARS2	ENST00000244571	0	1.98209	0	0	0	0
chr17	AARSD1	ENST00000593123	1.05	0	0	0	0	0
chr17	AARSD1	ENST00000474578	1.51134	1.45995	1.37491	0	0	0
chr17	AARSD1	ENST00000592136	0	0	2.60525	0	3.07016	0
chr17	AARSD1	ENST00000591096	2.20442	1.76965	1.59833	0	3.11165	0
chr17	AARSD1	ENST00000427569	0	0.636207	0.715276	1.37604	0.754153	0.477173
chr4	AASDH	ENST00000205214	0	0	0	0.423163	0	0
chr4	AASDH	ENST00000510762	0	10.1976	4.6747	10.6387	0	0
chr4	AASDH	ENST00000434343	0	3.18862	1.03032	0	1.48785	0
chr4	AASDH	ENST00000513376	0	2.48757	0.755898	2.52632	1.24672	0
chr11	AASDHPPT	ENST00000524411	0	0	3.92136	0	0	0
chr11	AASDHPPT	ENST00000533423	0	0.0562411	5.31625	0	0	0
chr7	AASS	ENST00000358954	0	0	0	1.22196	0	0
chr7	AASS	ENST00000417368	0	0	0.251289	0	0	0
chr7	AASS	ENST00000473553	0	7.05217	1.43446	5.41553	0.342714	0
chr17	AATF	ENST00000225402	0	0.0289857	9.00712	2.07396	5.79953	0
chr17	AATF	ENST00000592751	0.198049	0.665394	0	8.84764	17.4219	0
chr17	AATF	ENST00000593084	0.13106	0	0	44.2783	57.9085	70.6325
chr17	AATK	ENST00000573469	0	0.0613319	0	0	0	0
chr17	AATK-AS1	ENST00000571031	0	0.0255615	0.752285	0	0	0
chr8	AB015752.3	ENST00000521975	0.23419	19.4314	6.63148	27.8811	9.58884	0
chr14	AB019438.63	ENST00000455653	0	0	0.0454148	0	0.0257683	0.0454604
chr14	AB019439.68	ENST00000451621	0.061787	0	0	0.0179192	0.0313689	0
chr14	AB019440.50	ENST00000605005	0	0	1.00059	0	0.337414	1.05224
chr16	ABAT	ENST00000564714	1.65121	0.930474	82.7798	11.5857	0	27.4931
chr8	ABC11-48400900C8.1	ENST00000526818	0	0.649109	0.345877	0	0.198739	0
chr8	ABC12-47043100G14.2	ENST00000526803	0	0	0	0	0	0
chr2	ABC7-43041300I9.1	ENST00000605759	1.63393	0.867467	0.432855	0.508769	0	43.5748
chr9	ABCA1	ENST00000374736	0	0	2.76357	1.18728	0	0
chr9	ABCA1	ENST00000374733	0.128883	0.269275	19.4685	4.74121	0	0
chr17	ABCA10	ENST00000519732	0.227739	0	0	0	0	0
chr17	ABCA10	ENST00000269081	0	0.04388	0	0	0	0
chr17	ABCA10	ENST00000518929	0	0.0646649	0	0	0	0
chr17	ABCA10	ENST00000416101	0	0	1.11823	0	1.89453	7.21014
chr2	ABCA12	ENST00000272895	0	2.31528	0.250734	4.14112	0.273254	0
chr2	ABCA12	ENST00000412081	0	22.2424	0	0	5.49264	0
chr7	ABCA13	ENST00000435803	1.88299	3.33831	0.460492	0	0	10.9547
chr7	ABCA13	ENST00000453246	3.15302	3.77609	1.41015	0	0	14.4905
chr16	ABCA17P	ENST00000512848	0	0	2.21491	0	1.34189	0
chr16	ABCA17P	ENST00000466730	0.334993	0.397196	0	0	1.47676	0
chr16	ABCA17P	ENST00000494925	0	0.0577799	0.760536	0	0.457098	1.14746
chr9	ABCA2	ENST00000466707	0	0.0990061	0	0	0	0
chr9	ABCA2	ENST00000492260	0	0	0	0.328783	0	0
chr9	ABCA2	ENST00000470535	0	0	0	0	0	0.30233
chr16	ABCA3	ENST00000563623	0.0576724	0.129709	0.536503	0	0	0.106725
chr16	ABCA3	ENST00000301732	0.0553014	0	0.556333	0	0	0.405159
chr1	ABCA4	ENST00000370225	0.83688	1.41437	0.145708	0.37442	0	1.86751
chr1	ABCA4	ENST00000535735	0.419579	0	0.502377	1.79878	0	0
chr17	ABCA9	ENST00000340001	0	0	0	0.571478	0	0
chr17	ABCA9	ENST00000453985	0.0398952	0	0.223502	0	0.411174	5.60194
chr7	ABCB1	ENST00000543898	0.0545715	6.88942	5.04848	0	0	0
chr7	ABCB1	ENST00000265724	0	13.6463	2.33789	0	0	0
chr1	ABCB10	ENST00000344517	15.3477	9.58049	2.13727	0.492894	0	0.908248
chr15	ABCB10P3	ENST00000561950	0.0262041	0	0.0574393	0	0	0.0566344
chr15	ABCB10P4	ENST00000566803	0.026044	0	0.0341718	0	0.0122942	0.0604936
chr2	ABCB11	ENST00000263817	0.81302	2.47635	0.506892	1.37216	0.169741	0
chr7	ABCB4	ENST00000265723	0.121678	0	0	0	0	0
chr7	ABCB4	ENST00000417608	0	0	0	0	0	0
chr7	ABCB4	ENST00000359206	0	6.4475	0	0	0	0
chr7	ABCB5	ENST00000404938	0.663044	0	0	0	0	2.90216
chr7	ABCB5	ENST00000258738	0	0	0.780804	5.53985	0	0
chrX	ABCB7	ENST00000469368	0	0.0934469	0	0	0	0
chrX	ABCB7	ENST00000253577	0	0	1.30273	0	0	0
chrX	ABCB7	ENST00000339447	0	0	2.08113	0	0	0
chrX	ABCB7	ENST00000534524	0	0	0	0	0	9.311
chrX	ABCB7	ENST00000529949	0.0684775	0	4.5882	0	3.61266	3.08876
chr16	ABCC1	ENST00000351154	0	0	0	0.547524	0	0
chr16	ABCC1	ENST00000349029	0	0	2.36702	0	3.55552	0
chr16	ABCC1	ENST00000399408	0	0	0	0	0	0.336154
chr16	ABCC1	ENST00000345148	0.0246613	0.0360644	0	0.921055	3.95224	0
chr6	ABCC10	ENST00000505344	20.229	13.1048	0	0	0	0
chr6	ABCC10	ENST00000372530	2.61214	2.02604	0	0	0	0
chr16	ABCC11	ENST00000353782	0	0.0564702	0	0	0	0
chr16	ABCC12	ENST00000534418	0.0610653	0.0740214	0	0	0	0
chr16	ABCC12	ENST00000528693	0	0.160131	0	0	0	0
chr16	ABCC12	ENST00000529504	0	0	0.17914	0	0	0
chr16	ABCC12	ENST00000311303	0	0	0	0	0.116839	0
chr16	ABCC12	ENST00000529084	0	0	0	0	0	0
chr21	ABCC13	ENST00000482980	0	0.0126287	0	0	0	0
chr21	ABCC13	ENST00000463099	0.0616907	0	0.741496	0	0.365124	0
chr10	ABCC2	ENST00000370434	0.0570977	0	0	0	0	0
chr10	ABCC2	ENST00000370449	0.0340066	0.0656107	0	0.522512	0.674621	1.1314
chr17	ABCC3	ENST00000503304	0.123148	0	0	0	0	0
chr17	ABCC3	ENST00000285238	0	0	0.354082	0	0	0
chr17	ABCC3	ENST00000427699	0	0	0.791963	0	0	0
chr17	ABCC3	ENST00000503337	0	0	0.881277	0	0	0
chr17	ABCC3	ENST00000505699	0	0.0334024	0.845498	0.158982	0	0.911307
chr17	ABCC3	ENST00000513511	0.064375	0.0938859	0	0	0	0
chr13	ABCC4	ENST00000376887	0	0	2.14499	2.94916	2.72446	0
chr13	ABCC4	ENST00000412704	0	0	0	0	1.58247	3.22294
chr13	ABCC4	ENST00000536256	0	0	0	0	3.33456	8.43329
chr3	ABCC5	ENST00000334444	4.05846	1.36034	0	0	0	0
chr3	ABCC5	ENST00000437205	2.41676	3.8053	0	0	0	0
chr3	ABCC5	ENST00000265586	0	0	0	0.620916	0	0.827845
chr16	ABCC6	ENST00000577103	0.0456185	0	0	0	0	0
chr16	ABCC6	ENST00000574094	0	0.0485552	0	0	0	0
chr16	ABCC6	ENST00000205557	0.032924	0.0226815	0.732929	0	0	0.469917
chr16	ABCC6	ENST00000456970	0	0.0114214	0.615604	0.582805	0.499305	1.24312
chr16	ABCC6P1	ENST00000565647	0	0	0	1.27727	0	0
chr16	ABCC6P1	ENST00000565566	0.0488269	0.0717203	0.275894	0.313376	0.323154	0.930399
chr16	ABCC6P2	ENST00000526069	0	0	0	0.0477696	0	15.6058
chr11	ABCC8	ENST00000532728	0.0484336	0	0	0	0	0
chr11	ABCC8	ENST00000529967	0	0.0337957	0	0	0	0
chr11	ABCC8	ENST00000528202	0	0.0893789	0	4.24078	0	0
chr11	ABCC8	ENST00000527905	0	0.0123763	0	0	0	0
chr11	ABCC8	ENST00000389817	0	0	0	0	0	0
chr11	ABCC8	ENST00000531911	0	0.0476064	0.896061	0	0	0
chr12	ABCC9	ENST00000326684	0.0696757	0	0	0	0	0
chr12	ABCC9	ENST00000261201	0	0.0500089	0	0	0	0
chr12	ABCC9	ENST00000345162	0	0	0	0	0	0
chr12	ABCC9	ENST00000261200	0.0108223	0	0.304546	3.65313	0.397311	0
chrX	ABCD1	ENST00000370129	0	0	0	0	1.45682	0
chrX	ABCD1	ENST00000443684	0	0	0	0	0	0
chrX	ABCD1	ENST00000218104	0.029524	0	0	0	0.722463	0.129686
chr10	ABCD1P2	ENST00000429313	0	0	0.0650278	0	0.0196627	0.226083
chr16	ABCD1P3	ENST00000562927	0	0	0.0963522	0	0.0534149	0.795586
chr22	ABCD1P4	ENST00000399687	0	0	0.0913932	0	0	0.6993
chr2	ABCD1P5	ENST00000445663	0	0.117704	0.19492	0.0240673	0	0.4077
chr12	ABCD2	ENST00000308666	0.0855299	0	4.88807	1.77177	2.74822	0
chr1	ABCD3	ENST00000394233	6.24219	5.57235	0	0	0	0
chr1	ABCD3	ENST00000370214	0	0	0	0	1.54596	0
chr1	ABCD3	ENST00000454898	17.0878	12.2928	4.0213	5.42313	4.71926	7.087
chr1	ABCD3	ENST00000468860	63.8334	39.4619	0	0	19.6274	0
chr14	ABCD4	ENST00000554453	0	0.115322	0	0	0	0
chr14	ABCD4	ENST00000553486	0	0	0	0	0	0
chr14	ABCD4	ENST00000356924	0	0	0	0	0	0
chr14	ABCD4	ENST00000469672	0	0	0	0	0	0
chr14	ABCD4	ENST00000555617	0.12844	0	0	0	0	0
chr14	ABCD4	ENST00000557554	0	0	0	0	0	0
chr6	ABCF1	ENST00000396515	0	0	0	1.17334	0	0
chr7	ABCF2	ENST00000468073	0	0	0	1.38206	0	0
chr7	ABCF2	ENST00000287844	0	0.797199	0	0	0.447891	0
chr7	ABCF2	ENST00000222388	0.674222	7.46314	4.80643	1.26229	4.05689	0
chr3	ABCF3	ENST00000480562	0	2.31513	0	0	0	0
chr4	ABCG2	ENST00000237612	0	0.680849	0	0	0	0
chr4	ABCG2	ENST00000515655	0.65583	4.32838	0.92291	5.7082	0	3.66327
chr4	ABCG2	ENST00000503830	8.40057	14.2575	0	0	0	0
chr11	ABCG4	ENST00000307417	0	0	0	0	0.0223004	0
chr11	ABCG4	ENST00000534402	0	0	0	0	0.0314348	0
chr11	ABCG4	ENST00000533694	0	0	0	0	0	0
chr11	ABCG4	ENST00000449422	0	0	0.296148	0.262008	0.0272412	0
chr2	ABCG5	ENST00000260645	0	0.173307	0.105498	0	0	0
chr2	ABHD1	ENST00000496739	0	0	0	0	0	0
chr2	ABHD1	ENST00000420647	0	0	0	0.0125922	0	0.554716
chr3	ABHD10	ENST00000273359	14.2719	8.1975	4.6105	0	4.82625	0
chr3	ABHD10	ENST00000494817	0	0	0	4.71484	0	4.57831
chr7	ABHD11	ENST00000497897	0	0	0	0	0.207448	0
chr7	ABHD11	ENST00000458339	0.0662037	0	0	0	0.352208	0
chr7	ABHD11	ENST00000486114	0	0	0	0	0.438259	0
chr7	ABHD11	ENST00000468998	0	0	0	0	0	0
chr20	ABHD12	ENST00000339157	0.0379661	0.0984749	0	0.218157	0	0
chr20	ABHD12	ENST00000461204	0	0.96131	0	3.62268	0	0
chr14	ABHD12B	ENST00000555292	0.108398	0	0	0	0	0
chr14	ABHD12B	ENST00000353130	0	0.118315	0	0	0	0
chr14	ABHD12B	ENST00000557345	0	0	0.907205	0	0	0
chr14	ABHD12B	ENST00000554566	0	0	0	0	0	0
chr14	ABHD12B	ENST00000337334	0	0	1.00546	0	0	0
chr14	ABHD12B	ENST00000553715	0	1.857	9.90833	0	0	0
chr13	ABHD13	ENST00000375898	0.0204362	0.017537	3.91144	0.653919	3.00594	0
chr3	ABHD14B	ENST00000483233	0	0	0	0	1.22325	0
chr17	ABHD15	ENST00000307201	0	0.021235	1.83803	0	2.53028	0
chr6	ABHD16A	ENST00000468205	7.9488	0	0	0	0	0
chr6	ABHD16A	ENST00000482224	0	0	0	0.224504	0	0
chr6	ABHD16A	ENST00000477462	0	0	0	0.950981	0	1.42237
chr20	ABHD16B	ENST00000369916	0	0	0.0695064	0.00491746	0.250355	0.00587338
chr19	ABHD17A	ENST00000591351	0	0	0.220605	0	0	0
chr19	ABHD17A	ENST00000292577	0.085386	0.116497	0.522873	0.0415576	0	0
chr19	ABHD17A	ENST00000250974	0	0	0	0	0	0
chr1	ABHD17AP1	ENST00000457740	0.0649275	0	0.0577525	0	0	0.0354907
chr1	ABHD17AP2	ENST00000358206	0.0649984	0.0436895	0.144555	0	0	0.0355393
chr22	ABHD17AP4	ENST00000411545	0	0	0	0	0	0.00408217
chr22	ABHD17AP5	ENST00000333131	0	0	0.121126	0	0	0.0248113
chr17	ABHD17AP6	ENST00000458502	0	0.038997	0.470997	1.71952	0.758233	2.56224
chr16	ABHD17AP7	ENST00000569060	0	0	0	0	0	0.278773
chr16	ABHD17AP8	ENST00000569698	0	0	0.0542127	0	0	0.344836
chr16	ABHD17AP9	ENST00000561925	0	0	0	0	0	0.320694
chr9	ABHD17B	ENST00000333421	0.073994	0.0315372	0	0	0	0
chr15	ABHD17C	ENST00000560126	0.0991044	0	0	0	1.22312	0
chr15	ABHD17C	ENST00000560609	0	0.26269	12.4244	21.5665	7.20939	18.9257
chr15	ABHD2	ENST00000568308	0.134362	0	0	0	0	0
chr15	ABHD2	ENST00000352732	0	0.0182091	5.12497	0	5.36451	0
chr15	ABHD2	ENST00000565973	0	0.0422642	7.08847	0.915693	7.57432	0
chr15	ABHD2	ENST00000569411	0.503076	0	52.8982	14.7526	83.5586	0
chr15	ABHD2	ENST00000562073	0	0.426509	54.3775	5.39022	50.3288	0
chr18	ABHD3	ENST00000580477	0	0.3236	0	0	0	0
chr18	ABHD3	ENST00000580981	0	0	4.98598	0	0	0
chr18	ABHD3	ENST00000289119	0.119415	0	5.0754	0	0	0
chr3	ABHD6	ENST00000295962	0	0	0	0	1.09064	0.371005
chr3	ABHD6	ENST00000463756	3.84738	0	0	0	1.50862	2.26426
chr3	ABHD6	ENST00000478253	4.37325	0	0	0	1.4132	1.03591
chr19	ABHD8	ENST00000247706	0	0	0	0	0	0
chr10	ABI1	ENST00000376142	0	0	10.2698	1.32866	8.71621	0
chr10	ABI1	ENST00000346832	0.0832907	0	0	0	0	0
chr10	ABI1	ENST00000376140	0.338146	0.486278	69.3377	12.1193	0	9.3085
chr2	ABI2	ENST00000422511	10.8734	0	0	0	0	0
chr2	ABI2	ENST00000464761	103.35	100.555	64.3777	0	0	0
chr2	ABI2	ENST00000413635	0	0	0	15.5815	0	0
chr17	ABI3	ENST00000573347	0	0.117213	0	0	0	0
chr17	ABI3	ENST00000225941	0	0	3.87381	0	0	0.281765
chr17	ABI3	ENST00000419580	0	0	1.65049	0.0888984	0	0.462598
chr3	ABI3BP	ENST00000528305	0	0	0	121.539	0	0
chr3	ABI3BP	ENST00000470336	4.66281	3.44353	1.45884	8.01772	0.658602	0
chr3	ABI3BP	ENST00000487012	0	4.01607	1.52202	0	0.73219	0
chr3	ABI3BP	ENST00000284322	2.22357	1.80102	0	0	0.456342	0
chr3	ABI3BP	ENST00000471714	2.00763	2.63276	0.505568	4.73355	0.532908	24.4424
chr3	ABI3BP	ENST00000530539	27.7855	29.7581	8.764	46.1588	7.59772	0
chr9	ABL1	ENST00000318560	0	0.0155684	0.787122	0	0	0
chr9	ABL1	ENST00000372348	0.0534909	0.0236344	0	0	0	0
chr9	ABL1	ENST00000393293	1.04641	0.738903	56.4478	18.6937	0	41.6766
chr1	ABL2	ENST00000408940	0.916174	1.42409	0	0	0	0
chr1	ABL2	ENST00000502732	0	2.31327	0	0	0	0
chr1	ABL2	ENST00000392043	15.1227	0	0	0	0	4.67445
chr10	ABLIM1	ENST00000369252	0	0.0236567	0	0	0	0
chr10	ABLIM1	ENST00000369253	0	0.0725454	0	0	0	0
chr10	ABLIM1	ENST00000392952	0	0	13.9966	0	14.4251	0
chr10	ABLIM1	ENST00000428430	0	0.58121	0	0	62.2363	0
chr10	ABLIM1	ENST00000392955	0.0717902	0	0	0	0	0
chr10	ABLIM1	ENST00000277895	0	0	0	7.73961	0	6.1242
chr4	ABLIM2	ENST00000514025	0.931006	0.953671	0	0	0	0
chr4	ABLIM2	ENST00000510277	0	0	0	0	0	1.57706
chr4	ABLIM2	ENST00000546334	1.67876	0	0.730103	0	0	0
chr4	ABLIM2	ENST00000505872	1.84837	5.23511	3.57744	6.56695	0	3.34383
chr5	ABLIM3	ENST00000506113	0.274693	0	0	0	0	0
chr5	ABLIM3	ENST00000356541	0.88731	0	0	0	0	0
chr5	ABLIM3	ENST00000504238	0	1.3989	1.2044	0	0.512516	0
chr9	ABO	ENST00000453660	0	0.0370538	0.50456	0	0	0.94005
chr22	AC000095.9	ENST00000603208	0	0	0.0324698	0	0	0.0853262
chr7	AC000099.1	ENST00000413812	0	0.185684	0.0186744	0	0.0333416	0
chr7	AC000099.1	ENST00000450061	0	2.99351	0.307208	8.98121	0.502179	0
chr7	AC000111.6	ENST00000456270	0.461719	30.1364	5.34879	0	0	0
chr7	AC000124.1	ENST00000448311	0	0.391921	0.745089	2.84929	0.397943	0
chr7	AC000370.2	ENST00000488818	0	6.77853	1.21269	13.5374	1.35036	0
chr7	AC000374.1	ENST00000434698	0	0.171144	0.0130615	0.253513	0.0728871	0
chr22	AC002055.4	ENST00000423888	0.797153	1.31655	0	0	0	0
chr22	AC002055.4	ENST00000496652	0.715692	1.00639	0	2.00907	0	0
chr22	AC002055.4	ENST00000467796	0	0	0	3.51394	0	0
chr22	AC002055.4	ENST00000480246	0	0	0	1.93821	0	0
chr22	AC002056.5	ENST00000532913	0	0	0	0	0	0
chr7	AC002064.4	ENST00000420245	0	7.33736	1.462	0	0	0
chr7	AC002064.5	ENST00000445784	0.0829713	0.536294	0.259689	0	0	0
chr7	AC002066.1	ENST00000439070	0.528986	13.8007	3.63827	0	0	0
chr7	AC002066.1	ENST00000446355	2.16544	229.298	93.3241	0	0	0
chr7	AC002066.2	ENST00000401257	0	0	0	0	0	0
chr7	AC002069.5	ENST00000419546	0	0.109255	0.0443767	0	0	0
chr7	AC002069.6	ENST00000429649	0	0.10209	0.18279	0	0	0
chr7	AC002075.4	ENST00000425207	70.041	0	0	0	0	0
chr19	AC002115.5	ENST00000453968	0	0	0	0.247059	0	0
chr19	AC002115.9	ENST00000589603	0	0	0	0.361292	0	0.450496
chr19	AC002116.7	ENST00000586962	0.288154	0.19958	0	8.98288	0	0
chr19	AC002116.8	ENST00000473572	0	0	0	0.171114	0	0
chr17	AC002117.1	ENST00000589950	0	0.463355	12.33	0	10.5684	0.696781
chr17	AC002117.1	ENST00000452741	0.192662	0	13.3134	2.25916	13.6085	1.97398
chr7	AC002127.4	ENST00000444032	0	3.76932	1.20941	0	0	0
chr19	AC002128.4	ENST00000577135	0	0	0	0	0	0.135491
chr19	AC002128.5	ENST00000604161	0	0	0	0.16021	0	0.138631
chr19	AC002306.1	ENST00000559614	0	0	0.277683	0.0103012	0	0.161454
chr16	AC002310.10	ENST00000569728	0	0	0.212564	0.0378891	0.0340228	0.066448
chr16	AC002310.13	ENST00000568114	0	0	30.7396	12.8351	31.9531	15.3838
chr16	AC002310.7	ENST00000486926	0	0	0.503574	0	0	0
chr16	AC002331.1	ENST00000443373	0	0	0.985844	21.2341	0.758692	13.7705
chrX	AC002365.1	ENST00000445307	0	0	0	0	0	0.313615
chrX	AC002366.3	ENST00000446186	0	0	0	0.0206389	0.0191062	0.0634485
chrX	AC002368.4	ENST00000456981	0	0	0	1.49609	0.10671	0.616308
chr7	AC002383.2	ENST00000448260	0.862759	7.51432	2.01654	0	0	0
chr7	AC002386.1	ENST00000436714	0	0.550733	0.198187	0	0	0
chr12	AC002395.1	ENST00000581907	0	0	0	0	0	0
chr19	AC002398.12	ENST00000587767	0	0	0	0.027009	0	0
chr19	AC002398.13	ENST00000589397	0	0.147268	0	0	0	0
chr19	AC002398.5	ENST00000433059	0	0	0	0.0141938	0	0.122462
chr19	AC002398.5	ENST00000567313	0	0	0	0	0	0.989301
chr19	AC002398.9	ENST00000591613	0	0	0	0	0	1.00837
chr7	AC006978.6	ENST00000496846	28.496	17.5124	13.2097	0	0	0
chrY	AC006987.4	ENST00000434709	0	0.118209	0.222623	0.671992	0	0.551924
chrY	AC006987.5	ENST00000416843	0	0	0.112494	0.904389	0	0.169147
chrY	AC006987.7	ENST00000446466	0	0	0.0474006	0.337108	0	0.0834701
chr7	AC006988.1	ENST00000390184	0	10.5866	0	0	0	0
chrY	AC006989.2	ENST00000427212	0	0	0	0	0	0
chr2	AC006994.2	ENST00000412065	20.0008	20.4883	5.52552	37.4616	4.51422	0
chr7	AC007000.11	ENST00000452058	0	10.7472	10.8488	0	16.2807	0
chr7	AC007000.12	ENST00000510091	0.20376	2.99581	4.5833	0	2.9872	0
chr7	AC007000.12	ENST00000445314	0	3.73422	2.82789	0	0.303389	0
chr7	AC007003.1	ENST00000472463	0.17589	0.911898	0.231023	0	0.37308	0
chr7	AC007003.1	ENST00000439318	0	3.62478	0.900795	0	0.429182	0
chr7	AC007009.2	ENST00000577980	0	0	0	12.7047	0	0
chr2	AC007038.7	ENST00000452057	0	0	0	0	14.4039	0
chr2	AC007040.11	ENST00000453130	91.958	50.4941	32.0242	12.1328	39.3898	0
chr2	AC007040.5	ENST00000449073	0	0	0.155035	0.441473	0.30404	0.339393
chr22	AC007064.22	ENST00000422608	0	0.254194	0.138404	0	0	0
chr7	AC007078.4	ENST00000479299	0	1.1068	0.318766	0	0.159405	0
chr7	AC007091.1	ENST00000412563	38.2586	48.4187	8.02506	113.975	0	173.967
chr2	AC007092.1	ENST00000427421	0	4.51647	0	0	0	15.0258
chr2	AC007092.1	ENST00000429095	109.17	100.812	40.0976	0	0	0
chr2	AC007092.1	ENST00000449448	45.2084	52.83	6.81571	96.0546	0	111.843
chr2	AC007092.1	ENST00000429664	0	0	0	203.503	0	102.691
chr2	AC007099.1	ENST00000451622	0	0	0.144911	1.66744	0.0240075	0
chr2	AC007099.2	ENST00000444852	2.52897	6.9842	1.88981	10.4811	1.15379	0
chr4	AC007106.1	ENST00000509666	6.94911	10.0436	2.0478	13.9291	1.78588	0
chr12	AC007115.3	ENST00000546853	0	0	0.385781	0	0	0
chr7	AC007128.1	ENST00000424460	2.7902	4.49089	0.90497	0	1.65901	0
chr7	AC007128.1	ENST00000435967	0	16.5078	3.51065	0	0	0
chr2	AC007131.1	ENST00000409590	2.78695	4.68285	0.634363	0	0	10.7823
chr2	AC007131.2	ENST00000412409	65.0874	85.9877	17.9174	156.381	0	159.331
chr19	AC007136.1	ENST00000589141	0	0	0	0	0	0.0723072
chr2	AC007163.3	ENST00000452787	1.08233	1.33906	0.2044	5.41262	0.22159	0
chr2	AC007163.4	ENST00000491025	0	0	0	0	0	0
chr2	AC007163.6	ENST00000447972	0	0	0	0	0	0
chr2	AC007163.8	ENST00000436962	0.208455	0.719369	0.353322	0.0575893	0.0386311	0
chr2	AC007179.1	ENST00000415159	1.40458	2.37213	0.715906	5.48736	0	0
chr19	AC007192.6	ENST00000600364	0	0.0936152	28.2265	0	0	0
chr19	AC007193.10	ENST00000596807	0	0.386567	0	0	0	0
chr19	AC007193.6	ENST00000597989	1.318	0.524608	0	135.866	0	51.9921
chr19	AC007204.1	ENST00000595282	0	0	0.396698	3.59642	0	0.331135
chr19	AC007204.2	ENST00000592245	0	0	0	15.2561	0	0
chr16	AC007216.2	ENST00000597717	0	0	0	0	4.30388	0
chr19	AC007228.11	ENST00000596587	0	0	0	1.03093	0	0
chr19	AC007228.9	ENST00000602145	0	0	0	0.0201382	0	0.105415
chr19	AC007229.3	ENST00000590455	0	0	0.66392	0	0	0.0821766
chr2	AC007238.1	ENST00000434096	0	0	1.5148	0	0	0
chr2	AC007246.3	ENST00000422128	46.5075	24.8144	16.6774	27.1156	0	0
chr2	AC007246.3	ENST00000446698	21.6416	19.5827	7.26588	0	0	0
chr2	AC007249.3	ENST00000404616	0.645322	0.243219	0.150082	0	0	0.480906
chr2	AC007250.4	ENST00000454367	1.28698	2.80922	0.402285	5.15606	0	0
chr2	AC007251.2	ENST00000447987	6.47443	5.48586	4.21624	4.1943	0	0
chr2	AC007253.1	ENST00000425555	0	0.140067	0	0	0	0
chr7	AC007255.7	ENST00000442865	44.9274	41.7209	22.6507	0	0	41.3469
chr7	AC007255.8	ENST00000447171	0	0	0.524358	1.17654	0	0
chr7	AC007255.8	ENST00000450540	20.5327	24.7955	7.84798	19.7707	0	0
chr2	AC007256.5	ENST00000392253	2.28945	2.19604	0.825383	3.05553	0.509761	0
chr2	AC007271.3	ENST00000428188	6.49152	0	0	0	0	0
chr2	AC007272.1	ENST00000439261	0	0	0	3.07568	0	0
chr2	AC007272.3	ENST00000416091	0	0	0.0478781	0	0	0
chrY	AC007274.5	ENST00000421675	0	0	0	0.0338596	0.0919051	0.263339
chrY	AC007275.2	ENST00000442584	0	0.0341921	0	1.54544	0	3.33499
chr7	AC007276.5	ENST00000414296	4.78936	1.91002	1.47378	0	0	9.14586
chr2	AC007277.3	ENST00000428156	0.412213	0.248563	0.193394	0	0.0864412	0
chr2	AC007279.2	ENST00000448547	0.471131	0.253829	0.126973	0	0.207227	0
chr2	AC007282.6	ENST00000434543	0	0	0.145746	0.265892	0	0
chr2	AC007283.4	ENST00000424739	12.9454	8.15305	1.92844	0	3.72945	0
chr7	AC007285.6	ENST00000422239	0	2.27668	0.671773	0	0	0
chr19	AC007292.1	ENST00000600054	0	0.250106	0.140055	0.448113	0	0.451726
chr19	AC007292.4	ENST00000594776	0	0.228296	3.6664	0	0	0
chr19	AC007292.7	ENST00000598582	0	0	0.755113	0.97661	0	1.48759
chr22	AC007308.6	ENST00000430719	0.0218219	0.0335606	0.210109	0.0383391	0	0.107789
chr2	AC007317.1	ENST00000420187	5.10606	4.21086	1.30295	19.1986	0	0
chr2	AC007319.1	ENST00000453517	0	99.9951	10.5676	0	5.42051	0
chr2	AC007319.1	ENST00000412276	117.954	0	19.2794	215.055	17.1399	0
chrY	AC007322.1	ENST00000414540	0	0	0	0.0416621	0	0.203905
chrY	AC007322.3	ENST00000509611	0	0	0	0.0269371	0	0
chrY	AC007322.5	ENST00000426983	0	0	0	0	0	0
chrY	AC007322.7	ENST00000426526	0	0	0	0	0	0.748825
chr22	AC007326.9	ENST00000604539	0	0	0.0768304	0	0	0
chr16	AC007333.1	ENST00000408588	0	0	0	0	0	0
chr7	AC007349.4	ENST00000419326	4.15347	3.7281	1.77786	8.82931	0	4.83629
chr7	AC007349.5	ENST00000415356	2.17037	1.01975	0.518222	0.0308297	0	0
chr7	AC007349.7	ENST00000439998	11.7919	7.69499	3.14379	0	0	0.913553
chrY	AC007359.6	ENST00000417910	0	0	0	0.209591	0	0
chrY	AC007359.6	ENST00000419158	0	0	0.0531959	0.292016	0	4.67958
chr2	AC007362.1	ENST00000315950	0.382731	0.602484	0.214714	0.0256669	0.156485	0
chr2	AC007364.1	ENST00000295052	2.26992	3.28239	0.616631	6.55649	0.519138	0
chr2	AC007365.3	ENST00000439964	8.91247	6.16445	3.64015	1.29247	0	0.366395
chr2	AC007377.1	ENST00000593663	0	0	209.652	0	0	0
chrY	AC007379.5	ENST00000505047	0.0346483	0.0283785	0.148003	0.932925	0.107189	12.368
chr2	AC007381.2	ENST00000453476	3.29346	2.90888	1.45085	7.52563	0	0
chr2	AC007381.2	ENST00000441598	6.61441	0	0	0	0	0
chr2	AC007382.1	ENST00000593798	10.474	0	0.664389	0	0	0
chr2	AC007383.4	ENST00000453039	43.4467	0	0	0.69403	0	0
chr2	AC007383.6	ENST00000445875	2.01501	1.69804	1.71914	0.19184	0.0442054	0
chr2	AC007386.3	ENST00000455212	1.27628	2.28655	0.194032	0	0	0.546223
chr2	AC007386.4	ENST00000415327	0	0	0	0	0	0
chr2	AC007387.2	ENST00000421570	0	0	0	0	0	0
chr2	AC007389.2	ENST00000434630	0.39692	0.316678	0	0	0	0
chr2	AC007389.3	ENST00000420724	1.60483	3.28071	1.32316	7.30269	0	6.64018
chr2	AC007389.4	ENST00000398525	0.0456206	0.0687775	0	0	0	0.0360462
chr2	AC007392.3	ENST00000412944	0	0	0	0	0	0
chr2	AC007392.3	ENST00000433396	0	0	0	0	0	0
chr2	AC007392.4	ENST00000433432	0.240368	0.386345	0.175961	0.0781776	0	0
chr2	AC007392.4	ENST00000432410	6.1677	4.8923	3.03285	3.84972	0	0
chr2	AC007394.3	ENST00000421941	0.265869	0.330335	0.0612579	0	0.175868	0
chr2	AC007395.4	ENST00000451333	0.83954	0.687713	0.245792	0.328923	0	0.00728648
chr2	AC007401.2	ENST00000406220	247.329	163.159	60.2806	34.2504	0	0
chr2	AC007403.1	ENST00000444266	0.23162	0.567555	0	0.112976	0	0
chr2	AC007403.2	ENST00000411701	3.30947	2.76742	0	0	0	0
chr2	AC007403.2	ENST00000426260	10.0858	9.9762	3.04194	0	0	40.258
chr2	AC007403.3	ENST00000427579	0.727953	1.10606	0.194688	0.162087	0.0602564	1.12752
chr2	AC007405.2	ENST00000409786	0	0.0198837	0	0	0.0150332	0
chr2	AC007405.4	ENST00000442456	0	2.93413	0.95541	2.92198	0.355974	0
chr2	AC007405.6	ENST00000426475	0	0.256615	0.0527276	0.471392	0.242539	0
chr2	AC007405.6	ENST00000429172	0.581405	0.877371	0.496074	0.400935	0	0
chr12	AC007450.1	ENST00000408201	0	0	0	0	0	0
chr2	AC007463.2	ENST00000416607	0	1.69166	1.05361	1.17586	0	4.36216
chr2	AC007464.1	ENST00000456681	380.55	170.217	84.5635	51.492	0	94.5053
chr7	AC007551.2	ENST00000457394	0.276151	0	0.119806	0	0	0
chr7	AC007551.3	ENST00000437235	0	3.66295	0	0	0	0
chr7	AC007551.3	ENST00000412856	20.0769	11.761	0	11.5676	0	0
chr2	AC007556.3	ENST00000432133	0.465749	1.13861	0.203047	1.55831	0.381818	0
chr2	AC007557.1	ENST00000456163	0	0	0	0	0.207682	0
chr2	AC007557.3	ENST00000451711	0.133075	0.751362	0.117834	0.189266	0.057196	0
chr2	AC007559.1	ENST00000428736	0.283283	0	0	0	0	0
chr2	AC007560.1	ENST00000426912	1.66557	1.91106	0.730268	0.362188	0	0.331135
chrY	AC007562.1	ENST00000421819	0	0	0.212881	3.91768	0	0
chr2	AC007563.4	ENST00000433233	0	0	0	0	0	0
chr2	AC007563.5	ENST00000447289	44.1469	65.1614	29.6739	58.1475	29.0709	0
chr7	AC007566.10	ENST00000427458	0.332995	58.9954	22.126	0	0	0
chr7	AC007566.11	ENST00000418074	0.129138	3.94713	1.74406	0	0	0
chr3	AC007620.3	ENST00000598857	0	0	1.56433	0	0	0
chr3	AC007620.3	ENST00000600539	0	1.33923	0.667928	0	0	0
chr18	AC007631.1	ENST00000578545	0	0	0	0	0	0
chr7	AC007652.1	ENST00000441150	1.62286	3.20352	0.524764	0.966403	0	0
chr2	AC007679.3	ENST00000422116	0	44.0242	0	0	0	0
chr2	AC007680.2	ENST00000416262	0	2.46643	0	3.81465	0	0
chr2	AC007680.2	ENST00000447773	4.86236	2.51843	0.655643	2.74504	0	17.0189
chr2	AC007682.1	ENST00000440698	26.8323	31.8955	5.49504	38.4073	0	131.722
chr2	AC007740.1	ENST00000446838	0.595379	0.858116	0.163202	3.35259	0.153857	0
chrY	AC007742.3	ENST00000425789	0	0	0	0	0	0.245306
chrY	AC007742.7	ENST00000510392	0	0.0447244	0.0698794	0.154243	0	16.9658
chr2	AC007750.5	ENST00000418968	0	0.660754	0	0	0.159253	0
chr19	AC007773.2	ENST00000592680	0	0.15568	0	0.177576	0	1.65386
chr19	AC007796.1	ENST00000585336	0.640063	0.0996467	3.79358	29.0077	0	11.9943
chr2	AC007879.1	ENST00000435643	22.8233	21.6176	8.10272	32.1602	10.5893	0
chr2	AC007879.2	ENST00000417096	11.3115	19.8927	5.6534	5.4897	8.8207	0
chr2	AC007879.4	ENST00000454444	0	0.0954561	0.17062	0.0523971	0	0
chr2	AC007879.5	ENST00000412387	309.495	243.072	59.5235	118.552	73.1588	0
chr2	AC007881.2	ENST00000582706	0	0	0	0	0	0
chr2	AC007881.5	ENST00000503990	0	0	0.0627399	0	0	0
chr3	AC007919.18	ENST00000429380	0	0.91979	0.491492	0	0	0
chr3	AC007919.2	ENST00000598405	0.694004	0	0	0.277623	0	0.513082
chr18	AC007948.1	ENST00000581632	0	0	2.91823	84.6758	2.78173	74.6212
chr15	AC007950.1	ENST00000560465	0	0	1.21967	4.09021	0.264298	0
chr17	AC007952.4	ENST00000460772	0.202022	0	1.99111	2.31025	0	2.0273
chr17	AC007952.5	ENST00000574724	0.0270759	0	0.0912391	0	0	0
chr17	AC007952.5	ENST00000443876	0	0	0	0.312614	0	0
chr17	AC007952.5	ENST00000399091	0	0	0	0	0	0
chrY	AC007967.2	ENST00000432613	0	0	0.0542056	0.337564	0	0.122707
chrY	AC007967.3	ENST00000455422	0	0	0	0	0	0.310479
chr2	AC007970.1	ENST00000420418	230.536	161.548	68.4507	88.5406	70.935	0
chr7	AC008060.5	ENST00000415333	0	0.487101	0.783023	0.786315	0.15098	1.26207
chr7	AC008060.7	ENST00000401499	0	0.426077	0.178846	0.132039	0.017388	0.263398
chr7	AC008060.8	ENST00000419225	0.128048	3.2695	2.13916	9.58469	0.678651	5.05732
chr2	AC008063.3	ENST00000432251	1.36743	0.594149	0.18845	3.76777	0.136593	0
chr2	AC008065.1	ENST00000428525	3.07271	0.832132	0.481132	0.107213	0.487673	0
chr2	AC008069.1	ENST00000423925	3.37135	6.17466	1.54755	13.149	0	13.8922
chr2	AC008072.1	ENST00000434254	0	0.590597	0.0723245	0.0761552	0.0343137	0
chr2	AC008074.3	ENST00000441630	8.60955	10.476	5.02419	11.8664	0	15.0642
chr22	AC008079.9	ENST00000434390	0.0565837	0.0659939	0.748324	3.56611	0	0
chr22	AC008103.5	ENST00000416498	0	0	0.730471	0	0	0
chr22	AC008103.5	ENST00000412938	0	0	0.0177195	0	0	1.53007
chr22	AC008132.1	ENST00000342888	0.0282589	0	0	0.730248	0	0
chr22	AC008132.12	ENST00000428850	0.0706306	0	0.117507	0	0	0.185968
chr22	AC008132.13	ENST00000342005	0	0	0.0643061	0.192632	0	1.81657
chr7	AC008154.4	ENST00000420268	0	1.53405	0.423955	0.453607	0.245349	0
chr7	AC008154.5	ENST00000453087	0	2.79833	1.03243	5.41148	1.04622	0
chr7	AC008155.1	ENST00000421078	0	0	0.13119	0	0.269309	0
chr7	AC008155.2	ENST00000464337	0	1.00325	0	0	0.226089	0
chr7	AC008163.4	ENST00000412900	0.207021	5.26624	0.726262	0	0	0
chr7	AC008163.6	ENST00000424916	0	0	0	0	0	0
chrY	AC008175.1	ENST00000439653	0	0	0.0464224	0.156514	0	0
chrY	AC008175.1	ENST00000446299	0	0.0128862	0.028634	0.219147	0	0
chr7	AC008264.4	ENST00000447612	0	0.928411	0.435047	0.108841	0.33731	0
chr7	AC008265.2	ENST00000399037	0	0.117131	0.0144391	0	0.0157296	0
chr7	AC008267.1	ENST00000600021	0	0.0796991	0.0457655	0	0.0235077	0
chr2	AC008268.1	ENST00000425887	0.0487417	0.760362	0.221772	0	0.022567	0.897007
chr2	AC008268.2	ENST00000471661	0	0	0	0	0	0
chr2	AC008269.2	ENST00000438070	1.92334	0.872347	0.375261	0.0960967	0.192541	0
chr2	AC008271.1	ENST00000492352	0	0	0	0.133165	0	0
chr2	AC008280.1	ENST00000418851	13.3624	11.0695	4.35444	0.561907	0	1.08696
chr2	AC008280.5	ENST00000458030	0	0	18.866	0	0	0
chr2	AC008280.5	ENST00000422521	0	0	20.6921	18.2125	0	0
chr5	AC008427.2	ENST00000503102	1.84432	2.16413	0.635658	0	0.115789	0
chr5	AC008565.1	ENST00000509046	0.473735	1.24476	0.418146	5.8805	0.285184	0
chr5	AC008592.5	ENST00000503091	0.697392	2.48852	0	0	0	2.77938
chr5	AC008592.7	ENST00000506070	10.1063	12.911	4.18551	0	0	12.332
chr19	AC008686.1	ENST00000397557	0	0.355915	1.27567	0.732113	0	1.90387
chr5	AC008691.1	ENST00000523311	2.63752	4.23809	1.58421	6.65655	0.882921	0
chr5	AC008694.2	ENST00000517591	0.354548	0.574582	0.156434	0.714616	0	0
chr5	AC008697.1	ENST00000515337	0.385458	0	0.167295	0	0	4.00622
chr16	AC009110.1	ENST00000415422	0	0	0.053795	2.13177	0.0478507	0
chr16	AC009120.10	ENST00000561669	0	0.137768	2.27279	2.09261	2.98284	4.52014
chr16	AC009120.3	ENST00000493458	0	0	1.64125	0	0	0
chr16	AC009120.4	ENST00000562888	0.901741	1.91842	14.8636	0	13.8115	0
chr16	AC009120.4	ENST00000569389	0.433588	0.159028	6.65524	45.8215	5.47732	69.123
chr16	AC009120.5	ENST00000564455	0	0.233052	12.8264	1.60293	10.3707	2.08792
chr16	AC009120.6	ENST00000561921	0	0.37855	0	0	0	0
chr16	AC009120.6	ENST00000565313	0.350266	0	0	0	114.569	0
chr16	AC009133.17	ENST00000565600	0	0.0497291	0.296888	0.0742586	0.323116	0
chr16	AC009133.19	ENST00000449759	0	0.505842	24.8929	4.59985	14.5435	43.0509
chr16	AC009133.20	ENST00000569039	0	0.0933597	0	0	0	0
chr16	AC009142.1	ENST00000410367	0	0	0	0	0	2.33874
chr16	AC009158.1	ENST00000598600	0	0	0	1.44514	0	0
chr16	AC009158.1	ENST00000432973	0.218407	0.176644	0.567172	0	0.653229	5.80342
chr16	AC009158.1	ENST00000417476	0	0	0.394484	6.4603	0.653275	5.19113
chr16	AC009166.5	ENST00000570060	0	0	0.150494	0	0	0.0606375
chr2	AC009227.2	ENST00000434635	1.2086	1.05014	0.17607	4.05877	0.246547	0
chr2	AC009229.5	ENST00000450854	3.78407	6.11892	1.78939	11.3938	0	13.5865
chr2	AC009229.6	ENST00000417213	6.05404	0	2.60715	2.88184	0	5.1544
chr2	AC009236.1	ENST00000378479	0	0	0.592409	3.99378	0	0
chr2	AC009237.11	ENST00000445492	0	0	0	0	0.117361	0
chr2	AC009237.14	ENST00000447357	0	0.63106	0	0.933132	0	0
chr2	AC009237.16	ENST00000414800	0	0	0	0	0	1.10202
chr2	AC009237.2	ENST00000442127	0.219901	0.059342	0	1.48511	0	0.393473
chr2	AC009237.4	ENST00000425635	0	0	0	0	0	2.5811
chr2	AC009237.6	ENST00000421358	0.543908	3.61625	1.14982	1.80946	1.04278	1.18467
chr2	AC009237.9	ENST00000306515	0.122952	0	0	0.460804	0	0.439819
chr2	AC009238.7	ENST00000442165	0	0	0	0	0	0.155526
chr2	AC009238.8	ENST00000431026	0	0	0	0	0	0
chr7	AC009245.3	ENST00000456481	0.934451	7.25575	0	0.0257449	0.341698	0
chr7	AC073629.2	ENST00000415878	0	0.87034	0	0	0	0.284143
chr7	AC073635.5	ENST00000476561	0.127015	9.5633	5.22624	0	4.07063	0
chr2	AC073636.1	ENST00000432925	0.617784	1.11423	0.108223	0	0	0
chr2	AC073636.1	ENST00000457756	0	0	0	0	0.312432	0
chr2	AC073834.3	ENST00000357045	2.95016	2.89891	1.23715	2.49907	2.33341	0
chr7	AC073842.18	ENST00000397636	0	0	0.231007	0	0	0
chr7	AC073842.19	ENST00000376482	0	0	3.31278	0	0	0
chr2	AC073869.20	ENST00000434348	0	0.0173353	0.0222781	0	0	0.0124381
chr7	AC073871.2	ENST00000425712	0.277241	0	0	19.134	0	0
chr2	AC073928.2	ENST00000417715	5.77653	6.69498	0.524388	37.7529	1.90698	0
chr7	AC073934.6	ENST00000490314	0	9.81184	1.96477	1.01913	2.25798	0
chr7	AC073957.15	ENST00000418941	4.64588	1.98497	2.02934	1.00897	1.70184	1.4928
chr7	AC073958.2	ENST00000429273	0.623626	0.470079	0.798965	0	0	0
chr2	AC073987.1	ENST00000422683	9.3162	13.7132	4.23705	27.7941	2.73395	36.2777
chr2	AC074011.2	ENST00000431376	7.02594	11.675	4.97533	9.22088	0	0
chr17	AC087501.1	ENST00000445617	0	0.127357	0	0	13.4017	0
chr17	AC087645.1	ENST00000600484	0	0	0.169615	0	0	0.103206
chr17	AC087650.1	ENST00000431445	0	0	0	0	0	0.215965
chr3	AC090043.1	ENST00000423801	0.462915	0.362622	0.136331	0	0.209179	0
chr3	AC090044.1	ENST00000442809	55.7309	68.9172	7.80854	0	14.7569	297.053
chr17	AC090079.1	ENST00000408607	0	0	0	23.6073	0	15.3728
chr11	AC090099.1	ENST00000408110	0	0	0	0	0	0
chr8	AC090103.1	ENST00000401453	0	0.0961383	0	0.00787746	0.00934327	0
chr17	AC090283.3	ENST00000428866	0	0	0.035298	0	0.27236	0
chr17	AC090286.2	ENST00000434303	0	0	0.450897	0	0.602135	0.0898584
chr8	AC090420.1	ENST00000516154	0	0	3.0194	7.05326	0	0
chr19	AC090427.1	ENST00000596056	0	0	0	0.223103	0	0.49496
chr8	AC090453.1	ENST00000495560	0	0.288963	0	0	0	0.516565
chr3	AC090505.1	ENST00000427064	1.04819	3.22004	0.45361	1.94417	0.870506	3.49585
chr3	AC090505.3	ENST00000455796	0	3.82288	2.72106	0	0.889295	7.65333
chr3	AC090505.4	ENST00000422271	0.935095	2.29013	0.242706	4.66371	0.433721	0
chr3	AC090505.5	ENST00000430515	0	0	0.0133089	0	0	0.0637232
chr3	AC090505.6	ENST00000423318	0.995857	1.90354	0	2.02553	0.349963	1.87092
chr15	AC090519.1	ENST00000360440	0	0	0	0	2.31245	3.29037
chr15	AC090519.2	ENST00000366232	0	0	0	0.636111	1.01493	0.120586
chr15	AC090519.5	ENST00000366385	0	0	0	4.48228	2.05261	6.56483
chr15	AC090519.6	ENST00000366386	0	0	0	1.79007	1.2219	1.20638
chr15	AC090519.7	ENST00000366387	0	0	0	7.64305	12.1621	0
chr11	AC090625.1	ENST00000357130	10.0656	0.995978	1.13992	3.56801	0	0.48535
chr17	AC090627.1	ENST00000581362	0	0.0561752	17.0476	0	11.3984	0
chr17	AC090627.1	ENST00000421610	0	0	29.8351	0	13.5291	0
chr17	AC090627.1	ENST00000604191	0.66331	0.0873789	67.8863	6.9197	49.4662	6.0993
chr12	AC090673.2	ENST00000601398	1.40403	2.11274	17.3079	30.2541	21.0856	180.885
chr15	AC090696.2	ENST00000419100	0	0	0.607242	1.26786	0.441319	1.09794
chr3	AC090945.1	ENST00000413639	0.38171	0.184535	0.0730391	0	0.0162385	0.196489
chr3	AC090954.5	ENST00000445502	0	1.71207	0	0	0.350384	0.108039
chr3	AC090955.5	ENST00000458338	0.967003	0	0	0	0	0
chr3	AC090957.2	ENST00000422657	0	0.354385	0.0488938	0	0.0264079	0.146666
chr3	AC090958.5	ENST00000511122	0	0	0.275657	0	0	0.115034
chr3	AC091069.1	ENST00000440877	0	0	0	0	0	0
chr18	AC091150.1	ENST00000600091	0	0	0.149445	0.0666863	0	0
chr17	AC091153.4	ENST00000441700	0	0	0	0	0	7.1481
chr15	AC091167.3	ENST00000505201	0	0	0.0710847	0.273942	0.0824128	0.510159
chr17	AC091199.1	ENST00000420946	0.308637	0.123438	0.759736	0.809164	0.463462	0
chr3	AC091492.2	ENST00000419844	2.05489	0	0.447145	0	0	0.220323
chr3	AC091493.1	ENST00000419017	0.439462	0.489181	0.122804	0	0.135423	0
chr3	AC091493.2	ENST00000426218	6.32523	7.76063	1.72852	0	2.14669	13.9931
chr3	AC091633.3	ENST00000426109	8.79668	6.78047	3.88129	0	9.65936	0
chr7	AC091654.7	ENST00000452411	0	0.116591	0	0	0	0
chr7	AC091705.1	ENST00000412197	5.12344	6.334	1.14931	2.69236	0	12.7295
chr7	AC091729.7	ENST00000449721	0.130199	0.0465826	0	0.0574028	0.03515	0.111526
chr7	AC091729.8	ENST00000415656	0	0	0	0	0.22967	0
chr7	AC091729.9	ENST00000423008	0	0	0	0	0	0
chr7	AC091736.1	ENST00000410287	0	0	0	0	0	0
chr7	AC091736.10	ENST00000378428	0	0	0	0	0	0
chr7	AC091770.3	ENST00000456513	0.553328	0.22624	0	3.06021	0	0
chr7	AC091801.1	ENST00000403226	0.116279	0	0	0.173322	0	0
chr7	AC091801.1	ENST00000402115	0	0	0	0	0	0
chr7	AC091801.1	ENST00000404626	0.580779	2.8859	1.39779	1.98396	1.19805	2.66681
chr7	AC091801.1	ENST00000457522	1.4353	2.24787	2.29734	0.979051	1.06373	3.15915
chr7	AC091813.2	ENST00000416748	0	0.904649	0	0	0.07621	0
chr12	AC091814.2	ENST00000412084	0	0	0	0	1.26499	1.59182
chr5	AC091878.1	ENST00000399760	1.76658	3.3985	1.21165	3.59195	0.675778	0
chr5	AC091948.1	ENST00000597116	9.35682	0	0	0	0	0
chr5	AC091962.3	ENST00000509568	2.78155	4.04371	1.57247	10.1296	1.10472	9.138
chr5	AC091969.1	ENST00000503048	76.2014	111.441	20.8571	205.385	21.35	471.308
chr19	AC092066.6	ENST00000425131	0	0	0	0	0	0
chr19	AC092069.1	ENST00000410560	0	0	0	0	0	2.47265
chr12	AC092111.1	ENST00000583174	0	0	30.6134	0	0	0
chr2	AC092155.4	ENST00000416111	0	0	0	2.10745	0	0
chr2	AC092155.4	ENST00000444672	6.52415	10.2288	2.56837	24.9527	0	24.5254
chr2	AC092159.2	ENST00000435573	0	0	0	16.1923	0	10.409
chr2	AC092162.1	ENST00000428283	0	0.437096	0	0	0	0
chr2	AC092162.1	ENST00000451851	0	0	1.92275	0	0	0
chr2	AC092162.1	ENST00000438143	0	0	0	0	0	0
chr2	AC092162.2	ENST00000432828	0	0.410289	0	0	0	0
chr2	AC092168.2	ENST00000430586	3.32937	4.10636	2.15688	1.87776	1.3385	3.50899
chr2	AC092168.3	ENST00000414965	0.482982	0.184159	0.226689	0.146261	0.237192	0.312547
chr2	AC092168.4	ENST00000443030	0.823434	1.25222	0	0.363973	0.410319	0.578304
chr2	AC092170.1	ENST00000440211	1.12997	0.232173	0.373895	0.286076	0	0
chr7	AC092171.2	ENST00000455866	0.0979893	0.202363	0.125832	0.0206572	0.241427	0
chr7	AC092171.4	ENST00000444210	0.530029	0.511499	0.166979	0	0.120413	0.0949634
chr7	AC092174.1	ENST00000582398	0	0	0	0	0	5.83896
chr19	AC092192.1	ENST00000588418	0.176661	0.248737	0.0257419	0.189414	0	0
chrX	AC092198.1	ENST00000447651	0	0	0.0557505	0.0331176	0	0.0402824
chr19	AC092299.1	ENST00000592994	0	0.0177134	0	0	0	0
chr19	AC092299.6	ENST00000587432	0.402008	0.246659	0.167212	0.331822	0	0
chr19	AC092301.3	ENST00000601618	0	0.0612315	0	0	0	0
chr16	AC092332.1	ENST00000578212	0	0	0	0	0	5.88274
chr16	AC092338.5	ENST00000420133	0.0914601	0.186453	10.8435	0.411033	8.70086	2.31555
chr3	AC092415.1	ENST00000356047	0	0.756828	0	0	0	0
chr3	AC092415.1	ENST00000437506	8.22679	8.86889	2.17071	0	1.88797	17.0629
chr3	AC092421.1	ENST00000448148	0	0	0	0	0	0
chr2	AC092431.2	ENST00000420569	3.78786	1.28472	0	0.0938301	1.8448	0.0896283
chr2	AC092431.3	ENST00000415342	7.92567	11.4213	2.91374	5.06689	2.18752	9.33569
chr4	AC092463.1	ENST00000580502	0	0	0	9.70596	0	0
chr2	AC092484.1	ENST00000420548	2.83659	2.82143	0.424297	0	0.557477	0
chr2	AC092569.2	ENST00000455192	0	0	0	0	0	0.0577221
chr2	AC092570.1	ENST00000414446	0.535601	0.265547	0	0.0641317	0	0
chr2	AC092570.2	ENST00000427042	0.460843	1.47456	0.406063	0.226933	0	1.94382
chr2	AC092570.4	ENST00000452117	0.0479034	0.111725	0.0850778	0.32257	0.0206845	0.119672
chr2	AC092573.3	ENST00000437243	5.43899	0	1.25134	2.28151	2.15107	0
chr4	AC092574.1	ENST00000390148	0	0	0	0	5.97757	0
chr4	AC092574.2	ENST00000516341	0	0	10.5453	0	0	0
chr2	AC092580.4	ENST00000417930	183.722	65.688	0	0	0	3.85352
chr2	AC092594.1	ENST00000424895	0	0	0	4.58627	0	0
chr2	AC092594.1	ENST00000432142	32.2411	79.0649	12.7705	0	0	96.6222
chr2	AC092594.1	ENST00000418165	64.2674	0	11.3535	0	0	0
chr2	AC092594.1	ENST00000449124	46.727	69.2149	0	16.0739	0	90.5153
chr2	AC092601.1	ENST00000444526	0.213913	0.1712	0.187595	0.111799	0.458	0
chr2	AC092614.2	ENST00000419640	0.760469	2.29768	0.380241	8.6759	0.153283	0
chr2	AC092619.1	ENST00000446979	1.95096	1.58956	1.01529	0.782159	1.47448	1.26429
chr2	AC092620.3	ENST00000453636	26.1773	27.0207	9.39168	6.34377	8.36693	0
chr2	AC092625.1	ENST00000442706	0.469389	2.14162	0.102927	13.3164	0.188065	0
chr7	AC092628.3	ENST00000436250	0	0.513053	0.594	0	0	0.275
chr2	AC092635.1	ENST00000434509	21.975	20.4296	6.10112	51.5907	0	75.6995
chr2	AC092638.1	ENST00000411966	0	0.264006	0.0196749	2.00765	0	0
chr2	AC092646.3	ENST00000408762	0	0	0	0	0	0
chr2	AC092651.1	ENST00000426110	0	0.324524	0	0.357295	0	0
chr2	AC092652.1	ENST00000413315	240.344	140.022	63.9501	3.79449	74.0812	0
chr2	AC092653.5	ENST00000377712	0.49511	0.591077	0.229208	0.0322904	0.497256	0.0544235
chr7	AC092657.2	ENST00000436266	24.7382	39.9341	11.7278	68.2877	0	99.0833
chr2	AC092660.1	ENST00000420648	0.263526	1.91515	0	0.572951	0	1.21739
chr4	AC092661.1	ENST00000422145	0	3.17148	0.332596	15.8931	0.505559	99.3312
chr4	AC092661.1	ENST00000437514	12.8894	14.7652	2.31794	54.1721	3.63845	550.808
chr4	AC092661.1	ENST00000600624	16.3256	18.0372	4.083	49.1781	4.44144	551.013
chr2	AC092662.6	ENST00000431021	0	0	0	1.18432	0	0
chr2	AC092669.3	ENST00000428647	0.288804	0.175282	0.039737	0.0609426	0	0
chr2	AC092675.3	ENST00000454230	3.43534	3.43332	0.842228	10.9555	1.49176	7.83252
chr2	AC092675.4	ENST00000413274	0.281039	0.822285	0.060893	0.0452637	0.127491	1.13849
chr2	AC092684.1	ENST00000429636	61.4782	72.4164	14.1479	224.32	16.4139	0
chr2	AC092687.3	ENST00000452909	0	0.09649	0.102296	0.242056	0	0.567059
chr2	AC092687.4	ENST00000418835	1.60424	3.64007	1.73885	0.659081	0	0
chr15	AC092755.4	ENST00000441746	0	0	0	0	0	0
chr1	AC092782.1	ENST00000596590	0	0	0	0	0	0
chr3	AC092798.2	ENST00000458542	2.91473	0.774152	0.865965	0	0.602172	0.583505
chr1	AC092811.1	ENST00000366845	1.67564	1.06608	0.673184	0.0162304	0.482368	0
chr2	AC092835.2	ENST00000444043	0	0	0	0	0.327058	0.425592
chr2	AC092839.1	ENST00000395315	0.156971	0.121146	0.0696483	0.413801	0	0
chr2	AC092839.4	ENST00000431130	0	0.692053	0.366999	0.138951	0	0
chr12	AC092850.1	ENST00000598023	0	0	0.00899253	0	0	0.0169085
chr3	AC092933.3	ENST00000439929	27.8228	42.5455	2.23218	0	0	0
chr3	AC092964.1	ENST00000366261	268.546	199.78	79.2439	0.675813	0	24.4167
chr3	AC092965.1	ENST00000401103	0	0	0	0	0	0
chr19	AC093063.3	ENST00000456368	0	0	0	12.4012	0	0
chr19	AC093074.1	ENST00000590280	0.131639	0	0	0.908182	0	0.109918
chr2	AC093084.1	ENST00000424233	0.0980025	0.396428	0.21808	0.231988	0.126181	0
chr7	AC093106.5	ENST00000431248	0	5.85981	1.86672	0	0.0604946	0
chr7	AC093106.7	ENST00000445713	2.92737	3.40278	0	0	0.894596	0
chr2	AC093162.5	ENST00000501107	7.28636	4.18306	2.11619	0	2.05852	0.180739
chr2	AC093166.1	ENST00000457867	0.383076	0.620369	0.170971	0	1.17004	0.0484701
chr2	AC093166.2	ENST00000442243	0.336928	0	0	0	0	0.531323
chr2	AC093166.3	ENST00000455969	0.32109	0.348246	0.0709357	0.0523262	0.111604	0.0704562
chr2	AC093166.4	ENST00000448785	2.33997	0.302837	0.174552	0	0.171673	0.164397
chr5	AC093267.1	ENST00000390825	0	17.2467	0	0	0	0
chr5	AC093304.1	ENST00000408814	0	0	0	0	0	3.86549
chr4	AC093323.3	ENST00000444232	16.9359	11.6506	2.78275	0	0	0.0872218
chr2	AC093326.1	ENST00000427398	0.437362	0.664996	0.0672397	1.02668	0.143051	0.182403
chr2	AC093326.2	ENST00000454477	0	0.0724319	0.0471614	0	0.105109	0.0125942
chr2	AC093326.3	ENST00000444079	0.491553	1.31447	0.761122	1.42651	0.35361	3.2916
chr2	AC093375.1	ENST00000428651	0.12574	0	0	0.78889	0	0
chr2	AC093375.1	ENST00000448255	1.73161	0	0	1.83714	0	0
chr2	AC093381.2	ENST00000453965	29.9664	20.6386	7.86243	39.3903	5.37477	0
chr2	AC093382.1	ENST00000413311	10.0962	3.49844	2.00208	10.5182	1.02993	0
chr2	AC093388.3	ENST00000457407	55.9983	51.9938	30.5681	8.84817	26.7334	0
chr2	AC093391.2	ENST00000419808	0	0	0	0	0	0
chr3	AC093415.2	ENST00000438136	0	19.8093	7.62297	0	8.94287	36.2668
chr5	AC093510.1	ENST00000546238	0.335941	0	0.448453	0	0	0
chr1	AC093577.1	ENST00000408239	0	0	0	0	18.6212	0
chr2	AC093590.1	ENST00000427045	3.17189	7.94919	1.47669	0	0.974008	0
chr2	AC093590.1	ENST00000453035	5.26579	8.20227	1.58448	16.4583	0.833074	0
chr2	AC093609.1	ENST00000434020	0	0.782986	0	0.0585898	0	0
chr2	AC093616.4	ENST00000540487	1.89479	2.82287	0	0	0	6.81073
chr2	AC093616.4	ENST00000427434	4.35304	2.39396	0	1.24179	0.662927	6.41124
chr7	AC093620.5	ENST00000342963	0	0	0	0	0	0.00648565
chr7	AC093627.10	ENST00000484550	0.0392555	0	0	0	0.0647835	0.0460899
chr7	AC093627.11	ENST00000497017	0	0	0.128711	0	0	0.0185649
chr7	AC093627.12	ENST00000467050	0.129053	0.589775	0.410632	0.602897	0.673264	0.748566
chr7	AC093627.7	ENST00000465755	0.174491	0	0	0	0	0.0518011
chr7	AC093627.8	ENST00000478759	0	0.243681	0.048246	0	0.049281	0.262929
chr7	AC093627.9	ENST00000462565	4.00317	3.70206	1.8357	0.155172	1.50359	1.3209
chr2	AC093639.1	ENST00000441026	9.17389	12.7521	2.44541	31.6706	2.36721	0
chr2	AC093642.5	ENST00000442213	0	0	0	0	2.65799	0
chr2	AC093642.5	ENST00000403324	111.423	59.2047	36.9813	0	25.1616	29.5327
chr2	AC093642.6	ENST00000446593	2.08419	6.39165	2.41852	50.4796	1.67986	8.05378
chr7	AC093662.5	ENST00000415652	0	0	0	0.162866	0	0.524706
chr7	AC093668.3	ENST00000538869	0.0723985	3.59488	1.93453	0	0	0
chr7	AC093673.5	ENST00000429630	0	0	2.13166	0.032999	3.88764	0
chr2	AC093690.1	ENST00000418963	2.7916	0	2.18587	0	0	0.220996
chr2	AC093698.2	ENST00000432393	0	0	0.296154	0.117825	0.42277	0
chr2	AC093698.4	ENST00000415505	0.0927019	0.287996	0.145037	3.90495	0	0
chr2	AC093724.2	ENST00000448659	0.345233	0.161998	0.136076	0.0142567	0.4391	0
chr7	AC093726.4	ENST00000395731	0	0.0999893	0	0	0	0
chr2	AC093732.1	ENST00000422201	7.26369	8.04478	2.55882	0	0	0.417
chr7	AC093734.14	ENST00000421996	0	0	0	0	0.465419	0
chr2	AC093802.1	ENST00000407524	0.261531	0.57507	0.334408	0.75834	0.124	0.772339
chr2	AC093818.1	ENST00000442417	188.956	112.275	67.6065	0	0	0
chr2	AC093822.1	ENST00000457385	0	0	0	0	0	0.870834
chr2	AC093838.4	ENST00000536977	0	0	0	0	0.413272	0
chr2	AC093838.4	ENST00000438378	1.26934	0	0.432621	0	0	0.166806
chr2	AC093838.4	ENST00000415574	0	0	0	0	0	0
chr2	AC093838.4	ENST00000543513	5.18928	2.6849	2.05751	1.03675	2.03667	0.612588
chr2	AC093838.4	ENST00000538598	0	0	0	1.1454	0	0
chr2	AC093838.5	ENST00000417579	0	0	0	0	0	0.228678
chr2	AC093838.7	ENST00000431979	0.0919781	0	0.0844696	0.360623	0.0168335	0
chr2	AC093843.1	ENST00000424395	0.42542	1.01423	0.126122	3.315	0.0615002	0
chr2	AC093850.1	ENST00000454121	0	0.554434	0.63433	0	0.317127	0
chr2	AC093899.3	ENST00000457984	0	0.193932	0.102928	0	0	0
chr2	AC093901.1	ENST00000414886	9.3102	9.60384	3.61131	13.3991	3.38633	15.1186
chr2	AC093911.1	ENST00000419129	3.0964	4.14563	0.860689	12.4241	0.981073	0
chr3	AC094019.4	ENST00000434678	3.8058	1.56633	1.1861	0	1.18908	0.114121
chr7	AC095067.1	ENST00000429010	0.142765	0.242306	0.183038	0	0	0.294729
chr2	AC096546.1	ENST00000408160	0	0	0	0	13.1218	0
chr2	AC096554.1	ENST00000458182	3.86536	5.49158	0.77253	8.72183	1.39953	0
chr2	AC096558.1	ENST00000549032	5330.61	3572.83	1472.24	206.996	1184.63	0
chr2	AC096559.1	ENST00000412606	50.2689	51.8355	0	92.8046	0	137.103
chr2	AC096559.1	ENST00000438292	156.394	237.894	0	223.184	0	358.266
chr2	AC096559.2	ENST00000414086	2.33041	2.88834	1.03067	12.6473	0	7.74875
chr2	AC096570.2	ENST00000419013	18.6059	26.1683	3.39309	60.5894	0	93.2899
chr2	AC096574.4	ENST00000456601	2.11591	2.34113	0	0.201416	1.15479	0
chr2	AC096574.5	ENST00000417947	0.446412	0.60059	0.232913	0.110485	0.227506	0.633307
chr2	AC096579.13	ENST00000452230	82.3323	153.325	38.6144	5.85886	41.8868	0
chr2	AC096579.7	ENST00000430694	0	43.8647	0	0	0	0
chr2	AC096579.7	ENST00000418209	996.055	2349.41	380.228	72.8212	684.546	0
chr7	AC096582.10	ENST00000443330	0	0	0.0204463	0.00527935	0	0.0224058
chr7	AC096582.7	ENST00000438487	1.53168	2.23617	0.832354	2.14213	0	0
chr7	AC096582.8	ENST00000413839	0.290115	0.418861	0.258073	0.211161	0	0.599119
chr7	AC096582.9	ENST00000510860	0	0	0.0507306	0	0	0
chr1	AC096633.1	ENST00000408476	0	0	0	0	0	0
chr1	AC096644.1	ENST00000416839	0	0	3.86276	59.4817	0	0
chr2	AC096649.3	ENST00000444567	58.5409	67.4315	20.6194	63.7525	22.7223	0
chr2	AC096655.1	ENST00000419650	1.69135	0	0	5.13266	0	0
chr2	AC096655.2	ENST00000593452	0	0.0868842	0	0	0	0
chr2	AC096655.2	ENST00000457647	0.103312	0	0.103588	0	0.0150676	0
chr2	AC096655.2	ENST00000417284	0.272745	0.147317	0	0	0.0544803	0
chr2	AC096669.1	ENST00000422203	5.22081	0	1.11199	0	0.69205	0
chr2	AC096669.1	ENST00000413708	2.3495	0	0.931973	0	1.67632	23.3952
chr2	AC096669.2	ENST00000414300	18.4539	26.5007	6.31057	77.6256	5.8231	0
chr2	AC096669.3	ENST00000439893	0.697866	1.48279	0.245423	3.8613	0	0
chr2	AC096669.3	ENST00000443205	0.650358	0.967058	0.222567	1.2989	0.249792	0
chr2	AC097374.2	ENST00000568768	0.415956	0	0	0.789684	0	0
chr2	AC097374.2	ENST00000582835	1.60439	1.88969	0.863371	2.31367	0	0
chr2	AC097374.3	ENST00000448024	0.39178	0.214795	0.171002	0.13041	0.133643	0.481056
chr4	AC097382.5	ENST00000441093	3.24195	4.3617	1.96721	0.596575	1.37811	0
chr2	AC097463.1	ENST00000447288	0.400159	0.414453	0.61607	0	0	1.48647
chr4	AC097467.2	ENST00000596165	0	5.47371	2.6328	0	2.33253	0
chr4	AC097467.2	ENST00000601977	10.8075	12.8204	4.30989	0	4.8852	0
chr2	AC097468.4	ENST00000441450	0	0.14766	0	0.195994	0	0
chr4	AC097470.1	ENST00000583318	0	0	0	0	14.3663	0
chr2	AC097495.2	ENST00000457602	0	0	0	0	0.350654	0
chr2	AC097499.1	ENST00000430692	6.50722	10.8691	2.73305	16.5457	1.49639	0
chr2	AC097500.2	ENST00000427108	0	0	0	0	1.50355	0
chr2	AC097500.2	ENST00000419719	45.7013	0	0	42.8478	7.45017	0
chr2	AC097517.2	ENST00000589150	0.654908	0	0	0	0	0
chr2	AC097517.2	ENST00000588220	0	0	0.319269	0	0	0
chr2	AC097517.2	ENST00000585834	0	0	0	1.13001	0	0
chr2	AC097517.2	ENST00000591450	0	0	0	2.06814	0	0
chr2	AC097517.2	ENST00000586753	0	0	0	3.94304	0	0
chr2	AC097517.2	ENST00000586893	0	0	0	0	0	0
chr2	AC097517.2	ENST00000591575	1.65248	3.24708	0	2.07164	0	12.0437
chr2	AC097523.1	ENST00000429515	0	0	1.1808	0.0833484	0.343973	0
chr2	AC097532.2	ENST00000440802	14.6388	22.8655	24.4829	182.221	8.54187	0
chr3	AC097635.4	ENST00000449663	0	1.14838	0.277133	0	0.382304	0
chr3	AC097635.5	ENST00000450678	3.55421	2.87676	0	0	0	0
chr2	AC097662.2	ENST00000433324	445.413	236.768	0	115.053	138.994	0
chr2	AC097713.2	ENST00000440046	0.815182	1.70358	0	0	0	0.766794
chr2	AC097713.3	ENST00000418025	85.0076	41.9234	16.8312	4.07691	42.9705	5.70024
chr2	AC097721.2	ENST00000431985	0	26.0081	0	14.212	8.04951	0
chr2	AC097724.3	ENST00000452212	1.41681	0	0	0	0	0
chr2	AC097724.3	ENST00000444501	1.67841	0	0	0.710601	0	0
chr2	AC097724.3	ENST00000428036	10.245	5.18082	2.58046	6.25008	0	5.0498
chr19	AC098474.1	ENST00000587910	0	9.32551	1.71921	0	0	2.35092
chr7	AC098592.6	ENST00000413158	3.13291	0	0.833564	0	0	0
chr3	AC098614.1	ENST00000426040	3.77327	2.99104	4.15052	0	1.93171	0
chr3	AC098614.3	ENST00000438957	0	0	0.0741187	0	0.445445	0.435362
chr2	AC098617.1	ENST00000424116	38.1134	0	14.7855	73.1865	0	0
chr19	AC098784.1	ENST00000412970	0	0	0	0	0	0
chr19	AC098789.1	ENST00000454504	0	0	0	0	0	0.447227
chr2	AC098823.3	ENST00000415174	0.20183	0	0.219849	0.0866065	0.120507	0
chr2	AC098826.4	ENST00000433943	1.44931	2.38119	0.648683	4.91157	0.547106	0
chr2	AC098826.5	ENST00000452011	0.238869	0.1982	0.0688302	2.38809	0	0
chr2	AC098828.2	ENST00000430429	2.5672	6.1864	2.95673	5.72377	0	9.53188
chr2	AC098831.4	ENST00000438821	0.734465	0.481068	0.606577	0	0.363658	0
chr2	AC098831.4	ENST00000440661	2.49785	6.03859	0.568297	0	0.552224	0
chr2	AC098872.3	ENST00000413304	3.80798	6.92419	1.31282	20.4739	1.02969	0
chr3	AC098973.2	ENST00000414382	12.0217	0	3.17154	0	3.98214	35.1351
chr3	AC098973.2	ENST00000425195	10.0143	0	2.87164	0	1.53341	23.9705
chr3	AC098973.2	ENST00000455984	0	22.2348	9.35514	0	4.65877	36.2908
chr3	AC099048.1	ENST00000366459	0.0716443	0.121966	0	0	0.0662139	0.436898
chr7	AC099342.1	ENST00000446399	2.01792	1.31498	0.272816	6.58291	0	4.80114
chr7	AC099342.1	ENST00000453564	2.92613	3.80991	1.05386	0	0	15.7806
chr2	AC099344.3	ENST00000454489	0	0.734895	0.555956	0	0	0.369667
chr7	AC099552.2	ENST00000418523	0	0.375332	0	0	0	0.416549
chr7	AC099552.3	ENST00000454149	0	0	0	0	0.284493	0.312646
chr7	AC099552.4	ENST00000431083	0	0	0.0363016	0	0	0.135741
chr7	AC099552.4	ENST00000404289	0	0	0	0.0415171	0	0
chr17	AC099684.1	ENST00000425277	0	0	0.0817275	0	0	0.0788638
chr1	AC099757.1	ENST00000458882	17.4782	0	0	0	0	0
chr3	AC099780.1	ENST00000593377	12.6469	15.3242	2.4278	0	8.3766	0
chr17	AC100791.2	ENST00000459144	0	0	0	0	0	0.668158
chr8	AC100802.2	ENST00000465586	0	0.807745	0	0	0	0
chr15	AC100830.4	ENST00000583044	0	0	0	4.08047	0	0
chr15	AC100830.5	ENST00000581636	0	0	5.68941	0	1.9239	0
chr18	AC100848.1	ENST00000417298	0	0	0.789757	11.2903	0.988758	13.5317
chr17	AC100852.2	ENST00000366300	0	0	1.70951	0	0	0
chr17	AC102948.2	ENST00000412360	0	0.0659949	1.07449	13.537	1.27173	16.8228
chr7	AC102953.6	ENST00000416100	0	0.598059	0	0	0	0.155319
chr2	AC103563.2	ENST00000428055	0.893741	0.460987	0	0.127757	0.462723	0
chr2	AC103563.3	ENST00000454384	0.285484	0.458357	0.256214	0.246336	0.370522	0
chr2	AC103563.6	ENST00000432787	0	0.764558	0.437269	0	0	0
chr2	AC103563.7	ENST00000415716	0.388206	1.65793	0.361856	2.61908	0.361103	2.05004
chr2	AC103563.9	ENST00000442200	2.31048	1.77474	0	0	0.808281	0.324079
chr2	AC103564.6	ENST00000432853	0	0.0575437	0.0198898	0.0107564	0	0.134261
chr2	AC103564.7	ENST00000437330	0	0	0.117363	0	0	0.0240196
chr2	AC103564.9	ENST00000434508	0	0	0	0.0686153	0	0.0166115
chr17	AC103809.1	ENST00000516976	0	0	0	4.72034	0	0
chr11	AC103828.1	ENST00000533964	0	0	0	0	0	2.1994
chr2	AC103881.1	ENST00000450667	1.11996	1.42517	0.231246	3.30761	0.215512	0
chr15	AC103965.1	ENST00000316967	0	0	0.0438851	0	0	0
chr15	AC103965.1	ENST00000559654	0	0	0.265777	0	0	0
chr15	AC103965.1	ENST00000557881	0	0	0.284695	0.363088	0.034329	0
chr15	AC103965.1	ENST00000400817	0	0	0	0	0	0
chr8	AC104012.1	ENST00000390739	0	0	0	0	0	0
chr17	AC104024.1	ENST00000428142	0	0	0.185951	0.10152	0.202033	0.297813
chr17	AC104024.2	ENST00000419151	0	0	0.496446	0.343165	0.210653	0
chr2	AC104076.3	ENST00000428080	3.30639	1.01261	0.30513	0	0.323172	0
chr2	AC104088.1	ENST00000445613	1.62627	1.78857	0.659906	0.442767	0.345964	0
chr2	AC104134.2	ENST00000413234	0	0	0	0	0	0
chr2	AC104135.2	ENST00000418001	0.827549	1.21567	0	0.615864	0	0.893634
chr2	AC104135.3	ENST00000377469	0.0690218	0	1.53822	0.471671	0.8613	0
chr1	AC104169.1	ENST00000516090	0	0	0	0	0	0
chr3	AC104306.4	ENST00000451877	0	0.228877	0.149063	0	0	0.245847
chr3	AC104308.2	ENST00000454621	0	0.539973	0	0	0.149046	0
chr11	AC104389.16	ENST00000418080	0	0.207619	0	0.176694	0	0
chr11	AC104389.31	ENST00000450768	0	0	0.0987617	0	0	0
chr3	AC104448.1	ENST00000579939	0	16.6207	0	0	0	0
chr3	AC104451.2	ENST00000458010	0	1.60219	0.993871	0	0	0
chr1	AC104457.1	ENST00000401248	0	0	0	0	0	0
chr19	AC104532.2	ENST00000588891	0.123543	0	3.68316	0	0	0.701479
chr19	AC104537.2	ENST00000590044	0	0	0.30731	0	0	0
chr19	AC104537.2	ENST00000222301	0	0	0	0	0	0
chr2	AC104600.1	ENST00000447755	0.100454	0.158318	0.0151021	0.0313162	0.0152471	0
chr2	AC104623.2	ENST00000443066	0	2.73619	0	1.66498	0	2.04718
chr2	AC104623.2	ENST00000446357	1.76111	1.08881	0.298927	1.29028	0	2.72373
chr2	AC104634.2	ENST00000412728	0.154845	0	0.208759	0	0.148138	0.0989087
chr2	AC104634.3	ENST00000452720	1.35106	0.817856	0.303077	0	0.736529	0
chr2	AC104651.1	ENST00000446998	0.381625	0.309631	0	0	0	0
chr2	AC104651.2	ENST00000427559	1.31406	1.71372	0.459667	0	0.0598782	0.183265
chr2	AC104651.3	ENST00000447549	0.134472	0	0	0	0	0
chr2	AC104653.1	ENST00000446401	29.9191	0	6.64533	6.93543	13.2229	0
chr2	AC104654.1	ENST00000398796	0	0.163841	0	0	0	0.195072
chr2	AC104654.1	ENST00000442214	1.80198	2.15497	0.49965	0	0	3.97374
chr2	AC104654.2	ENST00000427054	0	0.429004	0	0	0	0
chr2	AC104655.3	ENST00000436841	0	0.329408	0.0903876	0	0.0388338	0.0290993
chr2	AC104655.3	ENST00000438148	0.681377	0	0.17695	0	0	0
chr2	AC104695.4	ENST00000439700	0.353749	0.716117	0.0321982	0.178536	0	0.220895
chr2	AC104698.2	ENST00000435671	1.127	0	0	0.237427	0	0.845837
chr2	AC104777.1	ENST00000421624	2.99126	5.34385	0.627931	13.8224	1.15993	0
chr2	AC104777.2	ENST00000441356	0.513803	0.725884	0.236432	0.571425	0.0881574	0
chr2	AC104777.3	ENST00000416350	0.240129	0.591633	0.0537393	0.0630744	0.103499	0
chr2	AC104777.4	ENST00000443811	0	0	0	0	0.463407	0
chr2	AC104777.4	ENST00000440668	0	0	0	0	0	0
chr2	AC104781.1	ENST00000449838	0.22849	0	0.207145	0.677082	0	0
chr2	AC104782.3	ENST00000441036	0.990759	0	0.489291	4.25809	0	0
chr2	AC104782.3	ENST00000452354	0.652739	1.21178	0.572956	1.84899	0.38719	0
chr2	AC104794.4	ENST00000425235	1.55435	0.895258	1.45654	6.76405	0	2.10976
chr2	AC104801.1	ENST00000448117	0	0.619685	0.134075	1.47674	0.147402	0
chr2	AC104809.3	ENST00000430980	2.03997	1.83053	1.22232	0.959551	0.517349	0.343565
chr2	AC104809.3	ENST00000443866	0	0	0	1.69199	0	0.54896
chr2	AC104809.4	ENST00000418218	0	0	0	0	0.40163	0
chr2	AC104820.2	ENST00000435411	46.9739	37.4998	18.1751	0	0	0
chr2	AC104820.2	ENST00000428474	115.439	85.5278	0	0	0	0
chr2	AC104820.2	ENST00000424655	1197.46	880.465	405.586	309.226	210.669	0
chr2	AC104841.1	ENST00000578965	0	0	7.59307	0	0	0
chr7	AC104843.3	ENST00000451203	0	0	1.00081	0	0	0.865694
chr7	AC104843.4	ENST00000427666	0	1.2659	0.181364	0	0	0.334508
chr15	AC105020.1	ENST00000435356	0.0246593	0	0.437551	0.0482258	0.329787	0.0911032
chr15	AC105036.1	ENST00000366291	0	1.77272	0	1.87269	1.92678	0
chr7	AC105052.1	ENST00000542270	0.146366	2.54172	0.527875	0	0	0
chr2	AC105053.3	ENST00000366278	0.658033	0.573611	0	0.0942254	0	0.37523
chr18	AC105105.1	ENST00000516521	0	0	0	0	0	23.9118
chr18	AC105227.1	ENST00000408602	0	0	0	0	0	0
chr2	AC105253.1	ENST00000448901	0.657593	0.38158	0.109236	0.639295	0	0.924973
chr15	AC105339.1	ENST00000440089	0	0	0.125688	0.0122566	0	0
chr15	AC105339.1	ENST00000440479	0	0	0	0	0	0.0158644
chr15	AC105339.1	ENST00000559535	0	0	0.0323867	0	0	0
chr2	AC105344.2	ENST00000441063	0	0.172998	0	0	0	0
chr2	AC105344.2	ENST00000414876	0.0161928	0	0	0	0.0693452	0
chr2	AC105393.1	ENST00000431911	2.66341	5.89258	3.15924	13.7992	1.91351	9.11656
chr2	AC105393.2	ENST00000449621	0	0	0	0	0	0.126265
chr2	AC105398.3	ENST00000446073	0	0	0.0979062	0	0	0
chr2	AC105399.2	ENST00000422418	23.7579	26.0887	6.20839	0.19615	0.837579	3.60876
chr2	AC105402.2	ENST00000438503	0.268233	0.84879	0.160676	0.349805	0.467723	0
chr2	AC105402.3	ENST00000413336	0.109186	0.176316	0.520361	0.117945	0.134728	0
chr2	AC105402.4	ENST00000601658	89.5225	127.59	100.005	1.98591	3.897	0
chr7	AC105443.2	ENST00000433754	0	0.447247	0.115612	0	0	0
chr2	AC105760.2	ENST00000418430	0	0	0	1.62761	1.91137	1.56444
chr2	AC105761.1	ENST00000436977	0.092488	0.101263	0.0135653	0.293926	0.0376671	0
chr2	AC106053.1	ENST00000431697	10.5052	3.85608	0	3.09636	0	6.43763
chr16	AC106782.20	ENST00000572471	0	0	5.32295	0	7.35937	0
chr2	AC106869.2	ENST00000426892	0	0	0	0	0	0
chr2	AC106869.2	ENST00000444361	0.357602	2.18087	0.759384	0.694929	0	2.19591
chr2	AC106870.2	ENST00000359823	11.7842	19.5741	3.41911	41.1874	0	0
chr7	AC106873.4	ENST00000420664	0	2.29132	0.931879	0	0	0
chr2	AC106874.1	ENST00000440495	4.41703	5.36179	1.25378	4.88921	0.993721	0
chr2	AC106875.1	ENST00000455754	0	0	0	0	0	0.103594
chr2	AC106875.1	ENST00000435175	0	0.155193	0	0	0	0
chr2	AC106900.6	ENST00000418620	163.302	109.298	60.3246	12.7556	55.8204	0
chr2	AC107057.1	ENST00000425763	6.33688	8.20952	3.00699	23.7118	0	0
chr2	AC107057.2	ENST00000458264	18.9602	26.3721	9.46134	34.2546	0	56.8913
chr2	AC107070.1	ENST00000431730	0	0	0	0	0.296463	0
chr2	AC107070.1	ENST00000454455	0.229476	0	0	0.761893	0	0
chr4	AC107072.2	ENST00000425645	8.42486	17.7948	3.36582	10.1884	4.06264	0
chr2	AC107218.3	ENST00000412896	194.153	171.29	70.7306	240.292	53.8319	0
chr4	AC107399.2	ENST00000416680	0	9.24269	1.16006	30.8592	1.77333	33.4999
chrX	AC107613.1	ENST00000545306	0.0269604	0.0205203	0	0	0	0
chr3	AC107622.1	ENST00000455626	1.05598	1.43972	0.303289	0	0	0
chr17	AC108004.1	ENST00000582259	0	0	0	9.96756	0	0
chr17	AC108004.2	ENST00000576171	0	0.0386524	0.574709	0.249134	0.306235	0.403668
chr17	AC108004.3	ENST00000466740	0	0	0	2.61574	7.97193	3.04895
chr2	AC108025.2	ENST00000420221	0	0	6.25494	67.6023	0	0
chr2	AC108025.2	ENST00000453678	4.52887	5.10973	1.69183	9.81083	0	2.43843
chr2	AC108032.1	ENST00000416706	0	0	0	0	0	0
chr2	AC108039.1	ENST00000456719	0.190563	0.386055	0.0837306	0.0971074	0	0
chr2	AC108039.2	ENST00000416921	0	0	0	0	0	0.295585
chr2	AC108051.1	ENST00000431897	9.35999	11.8016	3.15943	17.1063	2.63365	0
chr2	AC108051.3	ENST00000453878	0.765306	2.46758	0.202257	2.46672	0.770173	0
chr4	AC108056.1	ENST00000442020	6.53784	5.90422	1.71874	8.17219	1.45927	0
chr2	AC108059.1	ENST00000456388	1.12563	5.59332	0	0	0.945834	0.228349
chr2	AC108059.2	ENST00000434626	0	2.47274	0	0	1.42987	0
chr2	AC108059.4	ENST00000411629	0.320699	0.426144	0.1082	0	0	0
chr2	AC108066.1	ENST00000437261	17.7126	6.95307	3.17153	5.95547	2.20994	0
chr4	AC108142.1	ENST00000509012	39.5938	57.5172	14.1542	75.1798	15.4307	194.084
chr11	AC108448.2	ENST00000431546	0	0	0	0.0728648	0	0.0702525
chr11	AC108448.3	ENST00000455154	0	0	0	10.6869	0	0
chr2	AC108462.1	ENST00000457467	0	0.104553	0.0319214	0.0272787	0.0678621	0.120252
chr2	AC108463.1	ENST00000451230	16.3659	11.1006	0	1.2259	2.7337	3.15929
chr2	AC108463.2	ENST00000450258	2.95293	3.42267	0	0	0	0
chr2	AC108479.1	ENST00000423198	0	0	0	0	0	2.81069
chr2	AC108479.2	ENST00000431142	0	0.89698	1.05102	0	0	0.242984
chr2	AC108868.5	ENST00000431411	0.834112	2.03771	1.48375	2.20748	0.786188	0
chr2	AC108938.3	ENST00000451204	0	0	0	0	0	179.906
chr11	AC109309.4	ENST00000418995	0	0	0.552599	0.129186	0	1.07284
chr11	AC109309.5	ENST00000449019	0	0	0	0	0	29.5983
chr11	AC109309.6	ENST00000433858	0	0	0	0	0	0
chr3	AC109583.1	ENST00000593391	0	0	0	0	0	19.6736
chr2	AC109589.1	ENST00000448977	1.06955	0.863125	0.234813	2.88714	0.725327	0
chr15	AC109631.1	ENST00000559695	0	0	0.630655	0.0292088	0.314747	0.0598032
chr2	AC109642.1	ENST00000421976	0.0866501	0.0531219	0.023681	0.0127483	0	0.164179
chr2	AC109815.2	ENST00000443436	0.204543	0	0	0	0	0.084573
chr2	AC109826.1	ENST00000419865	2.73575	1.28173	0	0.115192	0.717986	0.972401
chr4	AC109925.1	ENST00000356560	0	0	0	0	0.46987	0.331135
chr2	AC110084.1	ENST00000601759	422.525	0	72.6843	0	0	0
chr2	AC110619.1	ENST00000538012	0	0	0	0	0	0.0702798
chr2	AC110619.2	ENST00000404891	0.140647	0.0740609	0.0359316	0	0	0
chr2	AC110619.2	ENST00000471662	0.0491482	0	0	0	0	0.0488502
chr2	AC110619.2	ENST00000404327	0	0	0	0	0.0293872	0.135667
chr2	AC110754.3	ENST00000399740	0	0.091754	0	0	0	0.0867129
chr2	AC110769.3	ENST00000420161	0	0	0	0	1.76176	0
chr4	AC110771.1	ENST00000596414	0.106398	0.141577	0	0.0180287	0	0
chr7	AC110781.3	ENST00000480694	0.0488532	0.0407051	0.0511614	0	0	0.0188558
chr7	AC110781.3	ENST00000318959	0.594683	0.379129	0.151607	0.0138573	0	0.0782019
chr2	AC110926.4	ENST00000412499	0.0338525	0.117783	0.0602341	0.0622087	0.0383949	0.184738
chr17	AC111186.1	ENST00000455685	0	0	0.0709955	0	0	0.127546
chr2	AC111200.7	ENST00000418877	0.60777	0.884387	0.14027	0	0	0.038031
chr2	AC111200.8	ENST00000415445	0	0	0	0	0	3.60849
chr5	AC112198.1	ENST00000426589	1.53104	0.312692	0.411162	0	0.081983	0
chr2	AC112229.1	ENST00000421567	0.206109	0.138215	0.0502136	1.54876	0.00640354	0.470465
chr2	AC112229.6	ENST00000440423	0.348122	0	0	0	0	0.126365
chr2	AC112229.7	ENST00000448359	0.0821381	0.0266299	0	0	0	0.742397
chr2	AC112229.7	ENST00000436665	0	0.0561063	0.0704369	0.265094	0.0101938	0.170212
chr4	AC112518.3	ENST00000436089	1.32759	1.41185	0.178605	1.19519	0.627934	0
chr15	AC112693.2	ENST00000599897	0	0	0.0122019	0.0102262	0	0.244936
chr2	AC112715.2	ENST00000445534	0	0	0	0	0	0
chr2	AC112721.2	ENST00000409910	0	0	0	1.90673	0.398936	1.91569
chrX	AC112778.1	ENST00000390786	0	20.0503	0	0	0	15.9348
chr5	AC113167.1	ENST00000505109	0.418285	0.990231	0.193188	0	0	3.13037
chr5	AC113167.2	ENST00000512941	0.909654	1.29241	0.112782	0	0	4.29531
chr17	AC113554.1	ENST00000416490	0	0.122274	0	0.144763	0	0.297976
chr2	AC113607.1	ENST00000415700	8.54648	15.0877	7.45733	14.7131	2.9551	20.7304
chr2	AC113607.2	ENST00000445279	0	0.10162	0	0	0	0.490215
chr2	AC113607.2	ENST00000449405	1.5251	0.695365	0.478374	0.808602	1.37981	1.33974
chr2	AC113607.3	ENST00000427019	1.15561	3.05523	1.25968	5.43233	0.313007	1.758
chr2	AC113608.1	ENST00000448379	0.928218	1.01437	0.431331	0.298334	0	1.34783
chr2	AC113610.1	ENST00000429317	2.81027	3.74489	0.836879	3.26859	0.78358	0
chr2	AC113612.1	ENST00000424815	0	0	0	0.480211	0	21.3509
chr2	AC113612.2	ENST00000419544	0	0	0	0	0	0.314539
chr4	AC113617.1	ENST00000419264	0	9.28619	0.660651	0	0	0
chr2	AC113618.1	ENST00000448543	3.05908	3.8323	1.53257	7.71009	0.769439	5.98083
chr2	AC113618.2	ENST00000416747	1.36171	0.376744	0	0.514829	0.719853	0
chr19	AC114273.1	ENST00000602814	0	0	0.25811	0	0	0
chr19	AC114273.1	ENST00000588838	0	0	0	1.16265	0	0
chr19	AC114273.1	ENST00000588117	0	0	0	0	0	0.148202
chr2	AC114730.2	ENST00000442867	0	0	0.0678419	0	0	0.0468715
chr2	AC114730.3	ENST00000439270	0	0	0	1.6579	0	0
chr2	AC114730.3	ENST00000413820	0	0	0	0	0.167264	0
chr2	AC114752.1	ENST00000448204	4.54662	0.777264	0.710004	0	0	1.49153
chr2	AC114752.3	ENST00000424119	1.05567	1.43624	0	0.239748	0	2.44602
chr2	AC114755.3	ENST00000453101	1.64308	1.33427	1.47433	0.0264211	0.0287708	0.377023
chr2	AC114755.4	ENST00000439114	0	0	0	0	0	0.0716605
chr2	AC114755.5	ENST00000413520	0.250832	0.192903	0	0	0	0
chr2	AC114760.1	ENST00000420310	0	0.212537	0.0769013	0	0.0731385	0
chr2	AC114765.1	ENST00000432993	32.8099	51.1896	11.1081	88.9776	10.3025	0
chr2	AC114765.2	ENST00000438633	31.3813	55.0972	12.7448	61.778	11.1274	0
chr2	AC114783.1	ENST00000568484	0	0	0	2.29414	0	0
chr2	AC114783.1	ENST00000441412	0	0	0	0	0	0
chr2	AC114803.3	ENST00000417355	0	0	0	0.995523	0	0
chr2	AC114808.2	ENST00000428335	1.76026	2.82704	1.08081	0.717294	0.757198	0
chr2	AC114808.3	ENST00000437132	8.27612	8.3807	1.77307	2.23319	3.20565	5.88138
chr2	AC114812.10	ENST00000506676	0.461004	0.527564	0.082206	1.26533	0.420865	0
chr2	AC114812.9	ENST00000509542	0.095225	1.08489	0.261004	0.601149	0.083239	0
chr2	AC114813.1	ENST00000455174	3.5406	1.89744	0.825755	3.97727	0.594184	0
chr3	AC115283.1	ENST00000427353	0	0	0	0	0.105682	0.261335
chrX	AC115617.2	ENST00000419045	0	0	0	1.73876	0	0.0390609
chr3	AC116035.1	ENST00000450746	0.381797	1.62717	0.264258	0	0.797688	4.15472
chr3	AC116035.2	ENST00000431057	0.273264	0.449604	0.0610805	0	0.0591109	1.00983
chr3	AC116038.1	ENST00000401122	0	31.8455	0	0	0	0
chr2	AC116050.1	ENST00000443031	5.42194	11.579	4.51569	0	3.16503	35.7792
chr5	AC116345.1	ENST00000459031	0	0	0	0	0	5.22035
chr5	AC116351.1	ENST00000366402	0	0	0	0	0	0.46126
chr5	AC116366.5	ENST00000422204	38.4108	24.2725	13.4682	0	11.7402	0
chr5	AC116366.5	ENST00000454380	27.8877	18.4279	11.5023	1.24272	11.8828	2.05679
chr11	AC116533.3	ENST00000580555	0	0	10.5376	0	0	0
chr16	AC116553.1	ENST00000408653	0	0	0	0	0	0
chr2	AC116609.1	ENST00000456255	0	0	0.123862	0	0	0
chr2	AC116609.1	ENST00000433724	1.62951	1.89356	0.594496	7.81568	0.612275	0
chr2	AC116609.2	ENST00000425850	1.63371	4.32653	0.716969	7.43908	0.338212	2.492
chr2	AC116609.3	ENST00000431542	8.25045	20.8644	5.24873	21.5314	2.33223	22.0179
chr7	AC118138.2	ENST00000417840	0.150384	0.670844	0.935058	0	0.324925	0
chr4	AC118278.1	ENST00000390127	24.4728	0	5.57585	0	5.44195	0
chr4	AC118282.4	ENST00000580661	0	0	0	0	0	2.99813
chr19	AC118344.1	ENST00000408124	0	0	0	0	0	0
chr2	AC118345.1	ENST00000411785	0.814115	0	0	0	0	0.760432
chr17	AC118653.2	ENST00000442627	0	0	0	0	0.151364	0
chr17	AC118754.4	ENST00000416958	0	0	0	0	0	0.307198
chr1	AC119674.1	ENST00000411375	0	0	0	0	0	0
chr4	AC119751.2	ENST00000408155	0	0	0	39.892	0	0
chr4	AC119751.5	ENST00000579348	0	0	0	0	0	2.99813
chr3	AC123023.1	ENST00000455974	35.0889	35.5157	7.17558	0	19.2521	42.9254
chr15	AC123768.1	ENST00000314558	0.15977	0	0.359167	0.435449	0.343551	0
chr15	AC123768.3	ENST00000453952	0	0	0.224563	0	0	0.0438881
chr15	AC123768.4	ENST00000576873	0.0587186	0	1.75313	2.84042	1.21723	0
chr2	AC123886.2	ENST00000458252	0	0.206968	0.0790189	0	0	0.565745
chr11	AC124057.5	ENST00000433035	0	0	0	0.0790382	0	0
chr17	AC124789.1	ENST00000561550	0	0	0.166797	0	0	0
chr17	AC124789.1	ENST00000582919	0	0	0	0	0.220085	0
chr17	AC124789.1	ENST00000579633	0	0	0	0	0	0
chr2	AC124861.1	ENST00000457178	1.12608	2.54438	0.83205	5.68894	0.255558	4.30886
chr3	AC124944.3	ENST00000448113	1.78216	1.19268	0.531553	0	0.253675	0
chr3	AC124944.3	ENST00000424819	8.85547	2.26004	0	1.77274	0.749691	0
chr3	AC124944.5	ENST00000444346	0	0	0	0	0	0
chr3	AC124944.5	ENST00000429834	3.87926	5.11261	3.18289	10.8392	1.37288	3.84408
chr15	AC124997.1	ENST00000422117	0.0176445	0.0285944	1.56705	8.08049	0.441965	7.07777
chr2	AC125232.1	ENST00000469523	18.5354	12.3162	3.49135	0	4.17063	14.0709
chr2	AC125238.2	ENST00000430003	2.35535	2.1725	2.56444	0.0635762	0.156807	0
chr2	AC125238.3	ENST00000448842	0	0	0	0	0	0
chr17	AC125421.1	ENST00000584660	0	0	0.457884	0	0	0
chr17	AC125421.1	ENST00000455366	0	0.0591453	0.349976	0.164374	0.174796	0.564277
chr9	AC125634.1	ENST00000438758	0	0	0.0307861	0.877614	0.0751496	5.25207
chr17	AC126365.1	ENST00000578210	0.082203	0	0	0	0	0
chr17	AC126365.1	ENST00000441215	0.0919395	0.0347669	0	8.86523	0	4.01419
chr12	AC126614.1	ENST00000598001	0	0	0	0	3.13317	0.124622
chr16	AC126763.1	ENST00000578891	0	0	0	0	0	0
chr17	AC127496.1	ENST00000321930	0	0	0.0321647	0	0	0.0334845
chr2	AC128677.4	ENST00000540327	0	0	0.150218	0	0	0
chr2	AC128677.4	ENST00000451163	0	0	0	0	0	0
chr3	AC128709.2	ENST00000420213	0.708995	1.06137	0.755655	0.68757	0.252998	1.57104
chr9	AC129778.2	ENST00000452436	0	0	0	1.3301	0	0
chr9	AC129778.2	ENST00000398522	0	0.0459561	0.0875472	0.139209	0	0
chr9	AC129778.2	ENST00000454768	0	0	0.309456	0.645926	0	0
chr9	AC129778.3	ENST00000416720	0	0.0631819	0.101858	0.724873	0	0
chr9	AC129778.5	ENST00000426062	0	0	0.107897	3.6572	0	0
chr9	AC129778.7	ENST00000543725	0	0.597822	0	0	0	45.0272
chr11	AC129929.5	ENST00000427151	0	0.261938	0	2.53445	0	0
chr8	AC130352.1	ENST00000357132	0.509974	9.45075	14.8607	6.16451	8.79872	0
chr19	AC130469.2	ENST00000597256	0	0	1.0942	0.110586	0	0.146659
chr17	AC130689.5	ENST00000413674	0	0	0.724374	0	0.185941	0
chr2	AC130709.1	ENST00000484779	0	0	0	0.0148882	0	0.0943501
chr2	AC130710.1	ENST00000426539	1.26772	2.1885	0.428214	1.11958	0	2.64188
chr12	AC131012.1	ENST00000584830	0	0	10.782	0	0	4.79524
chr5	AC131025.8	ENST00000518014	0.0295402	0	0.0516277	0	0	0
chr17	AC131056.3	ENST00000589380	0	0	0.192166	0.148849	0	0
chr17	AC131056.3	ENST00000592498	0	0.193098	0.625814	0.0969148	0.681338	0
chr17	AC131056.5	ENST00000590860	0	0	0	1.18642	0	257.553
chr17	AC131056.6	ENST00000586168	0	0	0	0	0	2460.85
chr2	AC131097.3	ENST00000415434	309.409	0	115.975	0	123.374	0
chr2	AC131097.4	ENST00000452112	0	0	0	0	0	0
chr2	AC131180.4	ENST00000560285	0	0	0	0	0.0344445	0
chr2	AC131180.5	ENST00000413613	0	0	0	0.455953	0	0.136801
chr11	AC131571.1	ENST00000366237	0.693898	0	0	0	0	0
chr3	AC132008.1	ENST00000394682	0.994862	0.371594	1.13543	0	0.243049	0
chr11	AC132216.1	ENST00000330381	0	0	0.0920338	0.042543	0	0
chr17	AC132872.2	ENST00000598222	0.0266218	0	1.54303	0	2.09408	0
chr2	AC133104.2	ENST00000429100	0.992991	0	0	2.13142	0	0
chr2	AC133106.2	ENST00000419029	1.13655	2.61031	0	0.110454	0.790904	0
chr3	AC133141.1	ENST00000443015	0	0.250349	0.147786	0	0.451994	0.124622
chr8	AC133633.1	ENST00000520162	0	0.56464	0.177802	1.04597	0.330785	1.36888
chr8	AC133633.2	ENST00000522799	0	2.62428	1.06548	10.4855	0.692555	5.61466
chr3	AC133680.1	ENST00000455576	65.3773	98.1213	18.4653	0	22.7125	392.091
chr16	AC133919.6	ENST00000521551	0	0	0	0	1.03741	0
chr2	AC133965.1	ENST00000452984	1.10804	0	0.249835	0.136621	0	0.0564236
chrY	AC134878.1	ENST00000517046	0	0	0	0	0	1279.89
chrY	AC134878.2	ENST00000584011	0	0	0	0	0	485.406
chr16	AC135050.5	ENST00000568708	0	0	0.841841	0.063708	0.506793	0.790619
chr16	AC135776.1	ENST00000541787	0.292267	0	0	0	0.121243	0.716137
chr15	AC135983.2	ENST00000593303	0	0	0.0265833	0.0123428	0.0145	0
chr15	AC135999.2	ENST00000478962	0	0	0	0.166528	0.0620526	0.436673
chr3	AC136289.1	ENST00000430831	1.92331	2.02776	0	0	0.47613	0
chr3	AC136289.1	ENST00000437462	9.23924	12.6427	0	0	2.02147	0
chr3	AC136289.1	ENST00000443346	16.5723	20.0402	0	0	5.28159	0
chr15	AC136896.1	ENST00000439938	0	0.0415607	0.430664	0	0.334364	0
chr15	AC136896.2	ENST00000438334	0	0	0	0.115049	0.0593542	0.100246
chr16	AC137056.1	ENST00000593357	0	0.0206116	0.0442926	0.190426	0.0213343	0
chr17	AC137723.5	ENST00000415556	0	0.0719392	0.226874	0	0.0503262	0.218175
chr16	AC137932.5	ENST00000563087	0	0	2.03023	0	2.21128	0.0862486
chr16	AC137932.5	ENST00000564394	0	0	0	0	0	0
chr16	AC137934.1	ENST00000568739	1.1773	1.23797	1.21891	1.26961	0.656769	0
chr16	AC137934.1	ENST00000568418	1.11786	0.725096	0.878036	2.25098	0.117331	12.9611
chr5	AC138031.1	ENST00000476406	0.152218	0	0	0	0	59.9937
chr5	AC138031.2	ENST00000541796	0	0	0	0	0	1856.56
chr5	AC138035.1	ENST00000509192	0.221074	0.601013	0.266573	0.530098	0	20.1211
chr5	AC138035.2	ENST00000457364	0	0.39894	0.383735	0	0	0
chr5	AC138035.2	ENST00000604354	1.6805	1.67011	1.75234	0	0	0
chr5	AC138035.2	ENST00000604669	2.87936	1.52528	1.99779	0	0	0
chr5	AC138035.2	ENST00000499986	3.63972	3.66447	3.98921	0	0.812021	0
chr12	AC138123.2	ENST00000536425	175.024	153.603	59.8054	0	0	0
chr1	AC138393.1	ENST00000600307	0	5.07605	0	0	0	0
chr19	AC138430.4	ENST00000586064	0	0	0.0816079	0	0	0
chr19	AC138472.6	ENST00000588710	0	0	0	0	0	0
chr5	AC138517.1	ENST00000593907	0.228455	1.39091	0	0	0.11598	0
chr5	AC138517.4	ENST00000513338	0.174439	0.41597	0	0	0.0903024	0.183708
chr8	AC138647.1	ENST00000427937	0	0.890527	0.5257	0.326392	0.558897	0.581971
chr2	AC138655.1	ENST00000601243	0.447423	0.401251	0.282814	1.60495	0	0.347344
chr2	AC138655.4	ENST00000435331	0	0	0.438122	0	0	0
chr2	AC138655.4	ENST00000439182	8.35619	5.25061	1.46049	2.90406	0	1.84377
chr17	AC138744.2	ENST00000538774	0	0.445604	0.776066	0	4.33321	0.232271
chr7	AC138783.11	ENST00000380425	0	0.272291	0	0	0	0
chr7	AC138783.11	ENST00000455489	0	1.15389	0	0	0.0791548	0
chr7	AC138783.12	ENST00000512776	0	0.66394	0	0	0	0
chr7	AC138783.12	ENST00000314850	0.125478	0.788496	0	0	0	0
chr5	AC138951.1	ENST00000366374	0.296341	0	0.40805	1.72393	0.138229	0.443991
chr18	AC139085.1	ENST00000579393	0	0	0.127196	0	0.132463	0.0516146
chr17	AC139099.1	ENST00000537005	0	0	9.9467	0	0	0
chr17	AC139099.3	ENST00000425566	0.0606253	0.0295139	0.172895	1.15573	0.04832	5.53429
chr17	AC139099.4	ENST00000572343	0.198833	0	1.92034	4.42372	0.7172	2.74171
chr17	AC139099.5	ENST00000573737	0	0	0.0393701	0.270167	0	0
chr17	AC139099.5	ENST00000575205	0	0	0.241079	0	0.0965752	12.5788
chr17	AC139099.5	ENST00000574098	0	0	0	0	0	0
chr17	AC139099.6	ENST00000572850	0.512361	0.130194	0.32024	1.81014	0	9.88092
chr18	AC139100.2	ENST00000585422	0.150122	0.112436	1.70557	4.66114	4.38956	1.55884
chr18	AC139100.2	ENST00000586421	0	0	0	0	0	0
chr18	AC139100.2	ENST00000587254	0	0	0	0	0	1.18387
chr18	AC139100.2	ENST00000589574	0	0	3.53708	1.12844	2.00082	3.61229
chr8	AC139103.1	ENST00000534696	0	0	0	0.0293213	0.11606	0.0836819
chr11	AC139143.1	ENST00000445859	0	0	0.264851	0	0	0.145411
chr11	AC139143.2	ENST00000441772	0	0.0908752	0.01946	0.0913922	0	0.0450154
chr3	AC139452.2	ENST00000446445	0.299794	0.338592	0	0	0.0678439	0.0428197
chr3	AC139666.1	ENST00000457079	0.259574	0.492772	0.333292	0.593724	0.191299	0
chr2	AC139712.2	ENST00000378256	0.220959	0.113645	0.075253	0.341682	0	0.559466
chr2	AC139712.4	ENST00000443926	0.554949	0.543001	0.245598	3.86859	0	0
chr12	AC140061.1	ENST00000354838	0	9.71717	0	0	6.18626	0
chr12	AC140061.10	ENST00000366249	0	0	0	6.61791	0	0
chr12	AC140061.12	ENST00000598429	0	0	0	1.48181	0	0.650548
chr12	AC140061.3	ENST00000366241	0	0	8.27733	0	0	0
chr12	AC140061.6	ENST00000366244	0	0	0	7.17338	0	0
chr2	AC140481.1	ENST00000424873	0	0	0	0	0.0313233	0
chr2	AC140481.2	ENST00000414595	0.107601	0	0	0	0	0
chr2	AC140481.2	ENST00000440359	0	0	0.210795	0.248673	0	0
chr2	AC140481.2	ENST00000409793	0	0.382572	0.32151	0.247394	0	0
chr2	AC140481.7	ENST00000425151	0	0	0	1.83352	0	0
chr2	AC140481.7	ENST00000430837	0	0	0	0	0.565315	0
chr2	AC140481.8	ENST00000436488	1.33451	0.326367	0	0.881607	0.297269	0
chr2	AC140481.8	ENST00000448777	0	0.760066	0.415191	0.368136	0.224041	0.87525
chr2	AC140481.9	ENST00000455007	0	0	0	0.17512	0	0.152522
chr16	AC140912.1	ENST00000561802	0	0	0	0	0	0
chr16	AC141586.5	ENST00000399702	0	0	0.760655	0.078138	0.228334	0
chr4	AC141928.1	ENST00000511928	0	0.0164007	0	0	0.0113991	0.0287455
chr2	AC141930.2	ENST00000419028	0.900614	2.74351	0.751015	3.22556	0.818189	1.71961
chr2	AC142119.1	ENST00000412381	0.891925	1.53123	0.718949	0	0	2.01379
chr4	AC142293.3	ENST00000510419	4.40898	6.76938	1.15864	12.8957	0.798013	19.6032
chr15	AC142401.2	ENST00000561140	0.177296	0	45.3219	16.5941	43.4065	24.8544
chr2	AC142528.1	ENST00000450917	0	0	0	0.447434	0	0.864964
chr2	AC144449.1	ENST00000449714	0	22.8072	0	35.8839	8.48903	0
chr2	AC144450.1	ENST00000438247	2.68139	4.9258	3.22963	15.6807	1.7915	8.16037
chr2	AC144450.2	ENST00000366424	0.123445	0.0460737	0.0280988	0.041881	0.0887849	0.193541
chr3	AC144521.1	ENST00000598149	0	0	14.4895	0	16.0112	0
chr3	AC144521.1	ENST00000595250	199.897	0	39.6547	0	37.093	0
chr3	AC144521.1	ENST00000414198	294.22	176.594	74.1995	0	110.996	0
chr3	AC144521.1	ENST00000425799	0	0	0	0	0	206.119
chr3	AC144521.1	ENST00000595388	124.599	146.766	29.399	0	24.8194	149.247
chr3	AC144530.1	ENST00000452862	4.68156	4.28464	2.79112	0.329688	1.43659	0
chr8	AC144568.2	ENST00000522481	0	0	0	0.154972	0	0
chr8	AC144568.2	ENST00000518652	0	0.913594	0.276336	0.380303	0	6.50223
chr8	AC144568.4	ENST00000520139	0	0	0	0	2.20388	3563.52
chr8	AC144573.1	ENST00000581217	0	0	10.1606	0	0	0
chr17	AC144831.1	ENST00000573312	0.020499	0	0.181331	0.00512121	0.183889	0.0423879
chr15	AC144835.1	ENST00000554798	0	0	0	0.0445643	0.0811822	0
chr17	AC144836.1	ENST00000575911	0	0	0.831126	0.533987	0.905006	1.56085
chr17	AC144838.3	ENST00000584107	0	0	0.0650299	0.117153	0	0.497648
chr8	AC145110.1	ENST00000522158	0	0.233925	0.141153	0	0	0
chr8	AC145110.1	ENST00000523123	0.0191975	1.87821	0.646533	0	0	0
chr8	AC145123.2	ENST00000522374	0	0.572964	0.147904	0.0987719	0.248104	0.670016
chr8	AC145124.2	ENST00000528514	0	0.165583	0.0212867	0.00965347	0.0699189	0
chr17	AC145343.2	ENST00000579629	0	0	0.103924	0.841119	0.0932513	0.151142
chr17	AC145343.2	ENST00000584047	0	0	0.351242	0.369538	0.606833	0.528283
chr7	AC145676.2	ENST00000514988	0	0	0	0.00775379	0.0417209	0.05483
chr7	AC147651.2	ENST00000517177	0	0	0	0	0	0
chr7	AC147651.3	ENST00000452622	0.276821	0.13117	0	0	0	0.0421567
chr7	AC147651.4	ENST00000429872	0	6.02957	2.27898	0.0520555	3.56609	0
chrX	AC151960.1	ENST00000433225	0	0	0	0	0	0.867685
chrX	AC151961.1	ENST00000432553	0	0	0	0	0	0.191208
chrX	AC151961.1	ENST00000456193	0	0	0	0	0	0.0565928
chrX	AC152010.1	ENST00000415779	0	0	0	0	0	0.0775116
chrX	AC152010.1	ENST00000458091	0	0	0.0251185	0	0	0.161681
chr2	AC159540.1	ENST00000593408	0	24.3497	58.041	0	11.9467	0
chr2	AC159540.1	ENST00000411738	0	31.3946	0	0	16.9158	0
chr2	AC159540.1	ENST00000492960	0	0	0	0	0	0
chr2	AC159540.1	ENST00000594834	0	24.4115	0	0	9.02678	0
chr2	AC159540.1	ENST00000596026	0	0	0	2.19346	0	0
chr2	AC159540.1	ENST00000594981	0	0	0	13.9009	0	0
chr2	AC159540.14	ENST00000448261	0.0524651	0	0.319144	0.030852	0.0399104	0
chr2	AC159540.2	ENST00000480208	0	24.8555	0	2.64742	0	0
chr2	AC159540.3	ENST00000422600	0	0.118161	0	0.0593065	0	38.9674
chr4	AC195454.1	ENST00000510551	0.673908	3.11577	0.631593	3.46594	0.308462	2.64241
chr12	AC215219.1	ENST00000458783	0	0	0	0	0	0
chr7	AC226118.1	ENST00000515213	0.0211863	0.138882	0.0913922	0	0	0.00891651
chr4	AC226119.3	ENST00000514456	0	0.193075	0	0	0.120803	0.211695
chr4	AC226119.4	ENST00000514073	9.85319	13.4911	0	9.25306	0	0
chr2	AC233263.1	ENST00000415635	0	0	0	0	0	0
chr2	AC233263.2	ENST00000413262	0	0	0	0.720317	0	21.4968
chr3	ACAA1	ENST00000301810	0	0	9.76875	0	0	0
chr18	ACAA2	ENST00000587994	0	0	0	0	9.84871	0
chr17	ACACA	ENST00000456066	0	0.148754	0	0	0	0
chr17	ACACA	ENST00000456561	0	0.766988	0	0	0	0
chr17	ACACA	ENST00000360679	0.0162182	0	0	0	0	0
chr17	ACACA	ENST00000353139	0	0.0258281	1.38118	2.44573	3.77631	2.44841
chr17	ACACA	ENST00000394406	0.0255361	0.0477564	0	0	2.12654	2.33162
chr12	ACACB	ENST00000546328	0.256028	0	0	0	0	0
chr12	ACACB	ENST00000338432	0.0635367	0	0	0	0.67932	1.25344
chr12	ACAD10	ENST00000546647	0.0743427	0	0	0	0	0
chr12	ACAD10	ENST00000455480	0	0	0	0	0	0
chr12	ACAD10	ENST00000515283	0.273561	0.115642	0	0	0	0
chr3	ACAD11	ENST00000355458	0	12.4197	6.15258	0	0	0
chr11	ACAD8	ENST00000525961	0.15376	0	0	0	0	0
chr11	ACAD8	ENST00000374752	0	0	6.2803	0.211274	0	0.199217
chr11	ACAD8	ENST00000281182	0	0	1.3482	0	0	0.0637019
chr3	ACAD9	ENST00000514336	23.4775	0	0	0	0	0
chr3	ACAD9	ENST00000505192	0	0	2.40138	0	0	0
chr3	ACAD9	ENST00000508971	6.72602	5.66156	2.57549	0	0	0
chr3	ACAD9	ENST00000512801	19.1972	14.143	9.73331	0	0	0
chr1	ACADM	ENST00000420607	0	21.6141	12.8791	0	0	0
chr1	ACADM	ENST00000530953	0	0	0	8.33457	0	0
chr12	ACADS	ENST00000411593	0	0	0	0.252532	0.389577	0.351447
chr12	ACADS	ENST00000242592	0	0	0	0	0.184422	0.0798755
chr12	ACADS	ENST00000539690	0	0	0.753538	0.17578	0.193607	0
chr10	ACADSB	ENST00000358776	0.0110463	0	2.31761	0	1.12688	0
chr10	ACADSB	ENST00000368869	0.0516348	0.0494746	5.95453	4.0761	4.07262	0
chr17	ACADVL	ENST00000579894	0	0.110853	0	0	0	0
chr17	ACADVL	ENST00000578711	0	0.0553338	6.97711	0	0	0
chr17	ACADVL	ENST00000583858	0	0	9.94694	0	0	0
chr17	ACADVL	ENST00000583848	0	0	41.6822	0	70.6365	0
chr15	ACAN	ENST00000559004	0	0	0	0	0.179631	0
chr15	ACAN	ENST00000352105	0	0	0.328212	0	0.194418	0
chr15	ACAN	ENST00000558207	0	0.0260146	0.185428	0.407911	0.194805	0.453624
chr17	ACAP1	ENST00000570504	0.513913	0	0	0	0	0
chr17	ACAP1	ENST00000570457	0	0	0	0	0	0.848134
chr17	ACAP1	ENST00000158762	0	0.111491	5.17484	0	0	0
chr3	ACAP2	ENST00000481463	0	0	47.2933	0	0	18.1675
chr3	ACAP2	ENST00000439758	0	0	30.1776	0	0	19.1126
chr3	ACAP2	ENST00000439666	0	0	397.763	140.019	446.736	282.465
chr3	ACAP2	ENST00000326793	26.6228	14.3623	12.2479	1.63262	9.62617	0
chr1	ACAP3	ENST00000353662	0	0	0	0	0	0.093308
chr11	ACAT1	ENST00000528370	0	0	0	14.9924	0	0
chr11	ACAT1	ENST00000265838	0	0	15.7954	0	13.1608	0
chr1	ACBD3	ENST00000464927	0	0	0	0	26.0231	8.80175
chr1	ACBD3	ENST00000366812	13.3507	11.7526	3.74261	1.49771	5.54454	1.32797
chr10	ACBD5	ENST00000375897	0	0	0	0	2.02572	0
chr10	ACBD5	ENST00000375905	0.0460777	0	0	0.400521	3.93092	0
chr10	ACBD5	ENST00000375901	0	0	0	0	0	0.414128
chr10	ACBD5	ENST00000375888	0.318475	0.111387	0	1.47934	1.85154	1.57215
chr10	ACBD5	ENST00000412279	0	0	0	0.743293	0	1.90761
chr1	ACBD6	ENST00000367595	41.8528	0	12.943	0	0	17.2613
chr1	ACBD6	ENST00000496993	262.057	0	0	0	0	55.3033
chr11	ACCS	ENST00000527346	0.0156292	0	0	0	0	0
chr11	ACCS	ENST00000432284	0.0585128	0	0	0	0	0
chr11	ACCS	ENST00000526577	0	0.0464954	0	0	0	0
chr11	ACCS	ENST00000531940	0	0	0	4.41776	0	0
chr11	ACCS	ENST00000263776	0	0	2.86397	0	0	0
chr11	ACCSL	ENST00000527145	0.0243795	0.064081	0.0735095	0.0991804	0	0.982931
chr11	ACCSL	ENST00000378832	0.00298433	0	0	0.284881	0	0
chr16	ACD	ENST00000602382	0	0	2.73955	0	2.26793	0
chr16	ACD	ENST00000602656	0	0	0	0	0	0.37225
chr16	ACD	ENST00000602945	0	0	0	0	0	0
chr17	ACE	ENST00000577647	0	0.00663264	0.180277	0	0	0
chr17	ACE	ENST00000584865	0	0	0	0	0.279781	0
chrX	ACE2	ENST00000427411	0	0	0	0	0.0659959	0
chr9	ACER2	ENST00000340967	0.0321323	1.41041	1.23088	0.83836	0.769923	0
chr11	ACER3	ENST00000534206	0	0.571606	0	0	0	0
chr11	ACER3	ENST00000532485	0	0	0	0	1.19875	0
chr11	ACER3	ENST00000531352	0	0	0	0	4.92221	0
chr11	ACER3	ENST00000533873	0	0	0	8.07855	9.92528	0
chr11	ACER3	ENST00000527508	0.345308	0	62.6189	9.07715	44.9847	25.2236
chr7	ACHE	ENST00000419336	0	0.0199466	0	0	0	0
chr7	ACHE	ENST00000440755	0	0	0	0	0	0
chr7	ACHE	ENST00000497647	0	0	0	0	0	0
chr7	ACHE	ENST00000426415	0	0	0.0240014	0	0	0
chr14	ACIN1	ENST00000555352	0.16226	0.138467	0	0	0	0
chr14	ACIN1	ENST00000457657	0	0	3.16214	0	0	0
chr14	ACIN1	ENST00000555053	0.0411126	0.015462	0	0	0	0
chr17	ACLY	ENST00000537919	0.0526658	0	0	0.435021	0	0
chr7	ACN9	ENST00000432641	0	1.42313	0	0	0	0
chr7	ACN9	ENST00000479853	0	3.83665	1.15021	0	0	0
chr7	ACN9	ENST00000489852	0	14.5547	10.2599	0	0	0
chr7	ACN9	ENST00000360382	0.232325	12.4151	4.41613	0	0	0
chr9	ACO1	ENST00000309951	0.0930871	8.10805	6.71112	0.473918	4.20298	0.788819
chr22	ACO2	ENST00000466237	1.16225	1.09244	0	0	0	0
chr22	ACO2	ENST00000216254	0.593929	0.389788	5.42589	0	0	0
chr14	ACOT1	ENST00000557556	0	0	0.197644	0	0	0
chr14	ACOT1	ENST00000311148	0	0.0235797	0	0	0	0
chr1	ACOT11	ENST00000481208	0.281526	1.03737	0	0	0	0
chr5	ACOT12	ENST00000513751	4.71825	7.58294	1.5334	0	0	0
chr5	ACOT12	ENST00000307624	1.21184	1.46419	0	0	0	0
chr6	ACOT13	ENST00000537591	0	0	0	0.767338	0	0
chr6	ACOT13	ENST00000230048	0	45.3503	17.6409	3.61672	0	0
chr14	ACOT2	ENST00000538782	0	0.0243247	1.09494	0	0	0
chr14	ACOT4	ENST00000326303	0	0.0172613	0.207012	0	0	0
chr14	ACOT6	ENST00000554229	0.0688049	0	0.312022	0	0	0
chr1	ACOT7	ENST00000377855	0.7785	0	0	0	0	0
chr1	ACOT7	ENST00000361521	0.9107	0	0	0	0	0
chr1	ACOT7	ENST00000377842	0	0	0	0	0	0.581014
chr1	ACOT7	ENST00000473466	0	0	0	1.42411	0	1.01407
chr1	ACOT7	ENST00000545482	4.21684	7.34381	0	1.38609	2.75283	1.43852
chr1	ACOT7	ENST00000377860	0	0	0	0	0	1.85872
chr20	ACOT8	ENST00000217455	0	0	0	0	1.35243	0
chr20	ACOT8	ENST00000483141	0	0	1.8189	0	1.58939	0
chr20	ACOT8	ENST00000461272	0	0	0	0	0	0.447644
chr20	ACOT8	ENST00000493118	0	0	0	0	0	0
chr20	ACOT8	ENST00000488679	0	0	0	0	0	0
chr20	ACOT8	ENST00000487205	0	0.125228	5.15942	0	7.26339	0
chrX	ACOT9	ENST00000336430	0	0	5.36831	0	0	0
chrX	ACOT9	ENST00000379303	0	0	1.03591	0.439236	0	0
chrX	ACOT9	ENST00000492081	0.20997	0	0	3.38876	0	3.0248
chr17	ACOX1	ENST00000301608	0.0138938	0	0	0	0	0
chr17	ACOX1	ENST00000589744	0.201002	0	0	0	0	0
chr17	ACOX1	ENST00000573078	0	0.0809308	1.88507	0.199647	0	0
chr17	ACOX1	ENST00000589301	0	0	0	0.965698	0	0
chr17	ACOX1	ENST00000293217	0.00966968	0	0.985966	0	1.25169	0
chr3	ACOX2	ENST00000302819	0	0	0	0	0.19013	0
chr3	ACOX2	ENST00000489472	0	0	0	0	0.540893	0
chr3	ACOX2	ENST00000467738	0	1.02435	0	0	0	0
chr3	ACOX2	ENST00000459701	0	0	0	0	0	0
chr3	ACOX2	ENST00000481527	2.01168	1.86797	0	0	2.40084	4.88933
chr4	ACOX3	ENST00000356406	4.30532	3.90714	2.37526	0.349199	4.53863	0.494816
chr2	ACOXL	ENST00000439055	0	1.71268	0.633302	0	0	0
chr2	ACOXL	ENST00000441974	37.3085	37.1616	15.4496	75.7118	12.8441	96.1011
chr2	ACOXL	ENST00000448863	14.9142	14.9863	5.03628	17.6495	0	38.7465
chr2	ACOXL	ENST00000433706	35.6514	47.2598	16.7116	69.785	13.2832	91.9521
chr2	ACP1	ENST00000272065	0	0	16.2575	0	0	0
chr2	ACP1	ENST00000272067	33.5287	41.04	0	0	11.6856	0
chr11	ACP2	ENST00000537863	0.0371683	0	0	0	0	0
chr11	ACP2	ENST00000534448	0	0.0169997	0	0	0	0
chr11	ACP2	ENST00000256997	0	0	0.945459	0	0	0
chr11	ACP2	ENST00000529788	0	0	0	2.526	0	0
chr11	ACP2	ENST00000534752	0	0	31.5833	6.72224	0	0
chr1	ACP6	ENST00000392988	0	0	0	0	0	1.3545
chr1	ACP6	ENST00000369238	0	0	0	0.352788	0	0
chr3	ACPL2	ENST00000508812	0	0.80169	0	0	1.20548	0
chr3	ACPL2	ENST00000393010	3.72917	1.81346	1.74282	0	1.21217	0
chr3	ACPL2	ENST00000514880	44.7036	18.5282	25.1266	0	28.1603	0
chr3	ACPP	ENST00000351273	17.1855	19.4446	0	1.87981	0	0
chr19	ACPT	ENST00000270593	0	0	0	0.04654	0	0
chr19	ACPT	ENST00000270594	0	0	0	0.122293	0	0.281718
chr22	ACR	ENST00000216139	0	0	0	1.0541	0	0.164768
chr12	ACRBP	ENST00000544352	0	0	0	0.31339	0	0
chr12	ACRBP	ENST00000229243	0	0	0	0	0.681562	0
chr12	ACRBP	ENST00000540513	0	0	3.56873	0	4.67994	0
chr12	ACRBP	ENST00000414226	0	0	0.725703	0	0.448123	0.0803884
chr12	ACRBP	ENST00000542357	0.0703802	0	1.78627	0	1.71836	0.509078
chrX	ACRC	ENST00000373696	0.0402115	0	1.30502	0	0.954627	0
chrX	ACRC	ENST00000373695	0	0	0.661773	0	0.289505	0
chr11	ACRV1	ENST00000425431	0	0	0.186052	0	0	0
chr11	ACRV1	ENST00000533904	0.0234813	0	0.0870383	0	0.0414421	0
chr15	ACSBG1	ENST00000559114	0.666037	0.634095	0	0	0	0
chr15	ACSBG1	ENST00000258873	0.0567875	0	0	0	0	0
chr15	ACSBG1	ENST00000558828	0	0	0	0	0	0
chr17	ACSF2	ENST00000510262	0	0.150883	0	0	0	0
chr17	ACSF2	ENST00000427954	0	0	0.335675	0	0.446802	0
chr17	ACSF2	ENST00000506085	0	0	1.76082	0	1.92338	0
chr17	ACSF2	ENST00000541920	0	0	0.603155	0	0	0.248891
chr17	ACSF2	ENST00000502667	0	0	0	0	0	0
chr17	ACSF2	ENST00000506582	0	0	0	0	1.88375	0.88278
chr17	ACSF2	ENST00000503408	0	0	0	0	0	1.00553
chr17	ACSF2	ENST00000504945	0	0	4.36881	5.35476	4.13911	2.13983
chr16	ACSF3	ENST00000537155	0.0704228	0	0	0	0	0
chr16	ACSF3	ENST00000538340	0.369226	0.135638	0	0	0	0
chr16	ACSF3	ENST00000393145	0	0.0054608	1.39412	0	0	0
chr16	ACSF3	ENST00000378345	0	0	3.92483	0	0	0
chr16	ACSF3	ENST00000535176	0	0	49.9575	0	0	0
chr4	ACSL1	ENST00000513317	0	0	0	0.251955	0	0
chr4	ACSL1	ENST00000504342	0	0	0	0.696741	0	0
chr4	ACSL1	ENST00000454703	0	0	0	0	6.422	0
chr4	ACSL1	ENST00000281455	52.1006	125.913	0	0	6.43896	0
chr4	ACSL1	ENST00000437665	58.0293	0	10.8446	0	12.9212	0
chr4	ACSL1	ENST00000507295	0	0	0	0.940807	0	0
chr4	ACSL1	ENST00000504900	309.459	705.251	62.5953	0	42.2358	0
chr2	ACSL3	ENST00000392066	30.384	13.4255	7.83713	2.85204	6.5393	0
chr2	ACSL3	ENST00000540115	0	0	0	0	0	0
chr2	ACSL3	ENST00000407441	0	0	20.73	0	0	0
chr2	ACSL3	ENST00000535678	133.237	80.4935	36.2555	0	29.0758	0
chrX	ACSL4	ENST00000504980	0.546286	0	0	0	0	0
chrX	ACSL4	ENST00000514500	0	0.144395	0	0	0	0
chrX	ACSL4	ENST00000340800	0	0.0227261	3.44928	0	2.01224	0.910889
chrX	ACSL4	ENST00000348502	0	0	0	0.676448	0	0
chrX	ACSL4	ENST00000469796	0	0	0	0	0	0
chrX	ACSL4	ENST00000505075	1.69865	1.09821	0	20.9088	0	0
chr10	ACSL5	ENST00000496328	0	0.0705028	0	0	0	0
chr10	ACSL5	ENST00000495539	0	0.318477	0	0	0	0
chr10	ACSL5	ENST00000354273	0.0529334	0	0	0	2.07969	0
chr10	ACSL5	ENST00000369410	0	0	0	0	3.28797	0
chr10	ACSL5	ENST00000393081	0	0	0	0	6.54219	0
chr5	ACSL6	ENST00000379255	0	2.75612	0	0	0	0
chr5	ACSL6	ENST00000493861	6.43469	0	1.82573	0	1.92976	0
chr5	ACSL6	ENST00000379264	2.20758	1.23861	0.559041	0	0.605106	0
chr5	ACSL6	ENST00000413683	0	2.8339	0	2.0979	0	0
chr16	ACSM1	ENST00000519745	0	0.0209593	1.15219	0	0	0
chr16	ACSM1	ENST00000519031	0	0	0	0	0	0
chr16	ACSM1	ENST00000520010	0	0.0498142	3.59367	0	8.13913	0
chr16	ACSM1	ENST00000523065	0	0	3.50293	11.7591	12.8352	0
chr16	ACSM1	ENST00000524149	0	0	0	3.90302	0	0
chr16	ACSM2A	ENST00000536134	0	0	0	0	0	0
chr16	ACSM2A	ENST00000575690	0	0	0	0	0	0
chr16	ACSM2A	ENST00000417235	0.0249766	0	0	0	0	0
chr16	ACSM2A	ENST00000574251	0	0	0	0	0	0
chr16	ACSM2B	ENST00000567288	0	0.0512922	0	0	0	0
chr16	ACSM2B	ENST00000563943	0	0	0	0	0	0
chr16	ACSM2B	ENST00000329697	0	0	0	2.20105	0.28941	0
chr16	ACSM2B	ENST00000568882	0	0	0	11.5184	0	0
chr16	ACSM3	ENST00000568235	2.41354	2.38496	82.0522	102.992	112.965	138.223
chr12	ACSM4	ENST00000399422	0	0	0.562635	2.23366	0.340418	5.04881
chr16	ACSM5	ENST00000575584	0	0.0343604	0	0	0	0
chr16	ACSM5	ENST00000574748	0	0	0	2.60423	0	0
chr16	ACSM5	ENST00000577024	0	0	0	8.98588	0	0
chr16	ACSM5	ENST00000331849	0.0165416	0	0.14604	0.307406	0	0
chr16	ACSM5	ENST00000573920	0	0	1.41952	0	0	0
chr20	ACSS1	ENST00000432802	0	0	0	0	0	0.246026
chr20	ACSS1	ENST00000323482	0	0.0602047	0	0.212334	5.73564	0.811714
chr20	ACSS2	ENST00000493805	0	0.211182	0	0	0	0
chr20	ACSS2	ENST00000467019	0	0.595245	0	0	0	0
chr20	ACSS2	ENST00000476922	0	0.0937449	3.09423	0	0	0
chr20	ACSS2	ENST00000253382	0	0	0	0	0	0
chr20	ACSS2	ENST00000480978	0.0905538	0	3.18365	2.52509	0	0
chr20	ACSS2	ENST00000481971	0	0	0	0	0	0
chr20	ACSS2	ENST00000475459	0	0	0	7.91812	0	0
chr20	ACSS2	ENST00000464399	0.181165	0.369071	20.3504	18.0293	0	0
chr12	ACSS3	ENST00000548324	0	0.0842983	0	0	0	0
chr12	ACSS3	ENST00000261206	0.123618	0	0	7.79149	0	0
chr12	ACSS3	ENST00000549175	1.09252	1.82788	14.7709	113.171	14.387	0
chr1	ACTA1	ENST00000366683	0.156509	0.0797711	0.0336488	0	0.139898	0
chr10	ACTA2	ENST00000458208	0.0434837	0	0	0	0	0
chr10	ACTA2	ENST00000224784	0	0	15.0278	0	12.1926	0
chr3	ACTBP13	ENST00000423971	0	0.0469404	0.0509019	0	0.0227819	0.060968
chr5	ACTBP2	ENST00000515712	0	0	8.37117	0	0	0.202212
chr18	ACTBP9	ENST00000587663	0.805347	0	0.509805	0	0.0982569	0.115879
chr15	ACTC1	ENST00000557860	0	0	0	3.22416	0	0
chr17	ACTG1	ENST00000576917	2.79958	5.05676	0	0	0	0
chr17	ACTG1	ENST00000572105	2.62682	6.80106	0	0	0	0
chrY	ACTG1P11	ENST00000425411	0	0.0669103	0.0814427	0.0164544	0	0.672582
chr3	ACTG1P12	ENST00000423183	0.12842	0.096263	0.059192	0	0.0210687	0
chrY	ACTG1P2	ENST00000415776	0	0	0	0.0329077	0	18.7093
chr20	ACTG1P3	ENST00000431775	0	0.0677567	0.4612	0	1.06022	0.0807321
chr6	ACTG1P9	ENST00000457622	0.0536034	0.16466	0.0816252	0.00687289	0	0.0694121
chr2	ACTG2	ENST00000438902	0.248921	0	0	0	0	0.372148
chr2	ACTG2	ENST00000442912	0.906874	3.77692	1.7044	0	0.404074	3.68764
chr3	ACTL6A	ENST00000450518	13.955	12.7403	4.90397	0	0	0
chr3	ACTL6A	ENST00000461125	0	0	10.9847	0	0	0
chr3	ACTL6A	ENST00000429709	5.62867	0	0	0	0	0
chr3	ACTL6A	ENST00000392662	0	0	0	0	0	0
chr3	ACTL6A	ENST00000468767	0	0	0	0	0	0
chr9	ACTL7A	ENST00000333999	0	0	0.0763711	0.010584	0	0.159778
chr14	ACTN1	ENST00000556083	0.0268043	0	0	0	0	0
chr14	ACTN1	ENST00000553779	0.125338	0	0	0	0	0
chr14	ACTN1	ENST00000544964	0.250416	0	0	0	0	0
chr14	ACTN1	ENST00000553290	0.102644	0.29166	0	0	0	0
chr14	ACTN1	ENST00000376839	0	0	0	0	0	0
chr14	ACTN1	ENST00000555616	0	0.0610916	0	0	0	0
chr14	ACTN1	ENST00000553659	0	0	0	0	0	0
chr14	ACTN1-AS1	ENST00000553961	0	0	2.4526	0	0	0
chr1	ACTN2	ENST00000366578	0	0	0	0	0.0643852	0
chr1	ACTN2	ENST00000542672	0.57942	1.1552	0.249414	0.96023	0	0
chr11	ACTN3	ENST00000513398	0	0	0	0	0.063409	0.0963248
chr19	ACTN4	ENST00000390009	1.06331	0	0	0	0	0
chr19	ACTN4	ENST00000424234	1.9299	2.96823	0	0	0	0
chr19	ACTN4	ENST00000589528	0	0	0	0	0	19.2459
chr4	ACTN4P1	ENST00000514175	0.684292	0.619065	0.275617	0	0	0
chr1	ACTN4P2	ENST00000473049	0	0.0173231	0	0	0	0.174357
chr14	ACTR10	ENST00000556694	0.137045	0	0	0	0	0
chr14	ACTR10	ENST00000555965	0.513861	0.275247	0	0	0	0
chr14	ACTR10	ENST00000554642	0	0	0	0	0	0
chr14	ACTR10	ENST00000555337	0	0.14286	0	0	0	0
chr10	ACTR1A	ENST00000446605	1.01686	0.560145	0	0	0	0
chr10	ACTR1A	ENST00000545684	0	0	0	0.102096	0	0
chr10	ACTR1A	ENST00000487599	0	0	0	0	1.29267	0
chr10	ACTR1A	ENST00000369905	0	0	2.15324	0	4.43266	0
chr2	ACTR1B	ENST00000451664	0	0	0	0.446449	0	0
chr2	ACTR1B	ENST00000289228	28.5033	0	0	0.133505	0	0
chr2	ACTR2	ENST00000260641	65.8555	83.8697	0	0	0	0
chr2	ACTR2	ENST00000377982	0	0	0	1.85258	0	0
chr2	ACTR3	ENST00000263238	14.9794	10.3228	4.91645	0	0	0
chr2	ACTR3	ENST00000535589	0	59.5954	25.7577	0	26.4413	0
chr2	ACTR3	ENST00000536059	85.8961	0	22.4505	6.04271	0	10.6925
chr2	ACTR3	ENST00000443297	0	0	0	7.69164	0	18.1176
chr2	ACTR3	ENST00000415792	0	0	51.3579	4.86805	0	12.0004
chr7	ACTR3B	ENST00000479402	0.0210556	0	0.403591	0	0	0
chr7	ACTR3B	ENST00000377776	0.221361	0	2.32753	1.88408	2.55343	0
chr7	ACTR3B	ENST00000537264	0	0	4.42736	5.32789	0	0
chr7	ACTR3B	ENST00000488782	0	0	0	38.8028	0	66.2687
chr2	ACTR3BP2	ENST00000444826	0	0.0365784	0.0177043	0.0203004	0	0
chr2	ACTR3BP2	ENST00000413404	0.0374532	0.311117	0.0832714	0.0957521	0.0150251	0
chr10	ACTR3BP5	ENST00000541147	0	0	0.0348216	0.263013	0.0331247	0
chr10	ACTR3BP5	ENST00000448440	0	0	0.0775724	0	0	0
chr7	ACTR3C	ENST00000478393	0	0	1.19772	0	0	0
chr7	ACTR3C	ENST00000539352	0.0741572	19.4289	8.44392	4.72801	0	0
chr20	ACTR5	ENST00000243903	0.0419753	0.0154701	4.18128	1.31635	0	0
chr12	ACTR6	ENST00000552064	0.240476	0	0	0	0	0
chr12	ACTR6	ENST00000546902	0	0	0.953005	0	0	0
chr12	ACTR6	ENST00000553038	0.0693351	0.111874	1.65602	0.662604	2.86746	0
chr3	ACTR8	ENST00000335754	1.93	0	1.14753	0	0	0.447601
chr3	ACTR8	ENST00000482349	0	0	0	0	0	1.74658
chrX	ACTRT1	ENST00000371124	0	0	0.0332798	0.0142019	0	0.239714
chr1	ACTRT2	ENST00000378404	0	0	0.0351156	0	0	0.0213414
chr2	ACVR1	ENST00000434821	5.44593	0	2.96311	0	0	0
chr2	ACVR1	ENST00000263640	7.69848	5.18422	1.64369	0	2.52042	0
chr2	ACVR1	ENST00000410057	10.1451	0	5.23865	3.38678	3.09541	0
chr2	ACVR1	ENST00000440523	104.182	0	35.6505	0	0	0
chr12	ACVR1B	ENST00000426655	0	0	0	1.04684	0	0
chr12	ACVR1B	ENST00000563121	0.598214	0.122856	0	11.9047	0	0
chr12	ACVR1B	ENST00000257963	0	0	2.01284	0	2.28378	0
chr12	ACVR1B	ENST00000541224	0	0.033073	0	1.44848	0	3.49571
chr2	ACVR1C	ENST00000243349	1.42848	2.01328	0.370801	1.61185	0.351972	0
chr2	ACVR1C	ENST00000335450	0	0	0	2.77151	0.454748	0
chr2	ACVR1C	ENST00000348328	11.2055	15.3359	4.35286	12.7831	3.54029	0
chr2	ACVR2A	ENST00000404590	14.121	14.0822	2.41257	0	2.30281	0
chr2	ACVR2A	ENST00000241416	5.46032	6.17269	1.2326	0.409295	1.10722	0
chr2	ACVR2A	ENST00000535787	9.79964	0	2.73231	3.17849	1.85563	0
chr3	ACVR2B	ENST00000461232	0	0	0	0	0	0.0846663
chr3	ACVR2B	ENST00000465020	0	0	1.14192	0	1.34511	1.168
chr12	ACVRL1	ENST00000388922	0	0	0.113143	0	0	0
chr12	ACVRL1	ENST00000419526	0	0	0.208904	0	0	0
chr12	ACVRL1	ENST00000550683	0	0	0	0	0.0769165	0
chr12	ACVRL1	ENST00000550084	0	0	0	0	0.430914	0
chr12	ACVRL1	ENST00000551576	0	0.105092	0	0	0.484432	0
chr3	ACY1	ENST00000476351	0	0	0	0	1.45836	0
chr11	ACY3	ENST00000255082	0	0	0.118093	0	0.164778	0
chr14	ACYP1	ENST00000357971	0	0	7.28558	0	0	0
chr14	ACYP1	ENST00000555694	0.357851	0	15.9799	0	0	0
chr14	ACYP1	ENST00000555463	0	0	3.93907	0	0	0
chr2	ACYP2	ENST00000494922	30.1201	30.3598	13.3362	0	0	8.02759
chr2	ACYP2	ENST00000303536	112.258	65.907	37.554	35.4668	0	62.6436
chr19	AD000091.2	ENST00000589196	0	0	0.0598012	0.0407163	0	0
chr19	AD000671.6	ENST00000589807	0	0.0247454	0	0	0	0
chr19	AD000684.2	ENST00000602262	0	0.125516	0	0	0	0
chr19	AD001527.7	ENST00000604228	0	1.06729	0	6.14795	0	1.42053
chr20	ADA	ENST00000537820	0.14403	0	0	0	0	0
chr20	ADA	ENST00000536076	0	0	0	5.67707	0	0
chr20	ADA	ENST00000372874	0	0	0	0	4.30638	0
chr4	ADAD1	ENST00000388725	0.76831	0	0	0	0.115643	0
chr4	ADAD1	ENST00000296513	0	0	0	1.41923	0	2.13724
chr4	ADAD1	ENST00000388724	0	1.70915	0	2.37037	0	4.44535
chr16	ADAD2	ENST00000268624	0	0	0	0	0.130604	0
chr16	ADAD2	ENST00000567685	0	0	0.152592	0	0.110215	0.181093
chr15	ADAL	ENST00000428046	0	0	0	0	0.481769	0
chr15	ADAL	ENST00000422466	0	0	0.428098	0	0	0
chr15	ADAL	ENST00000389651	0.0727908	0	0.475415	0	0	0
chr15	ADAM10	ENST00000396140	0	0	12.6237	0	0	0
chr15	ADAM10	ENST00000396136	0.0386149	0	0	0	10.8691	0
chr15	ADAM10	ENST00000260408	0.0421273	0.0760397	8.53522	2.28792	7.98644	0
chr15	ADAM10	ENST00000561288	1.42179	0.935707	183.995	48.9435	106.676	76.2834
chr17	ADAM11	ENST00000355638	0	0.0258635	0	0.0216648	0	0.0284383
chr10	ADAM12	ENST00000368679	0.0201777	0	0.792409	2.72085	1.01251	5.80343
chr10	ADAM12	ENST00000448723	0.395076	0.424227	7.54281	23.1529	9.97195	65.2161
chr1	ADAM15	ENST00000464824	3.53235	0	0	0	0	0
chr1	ADAM15	ENST00000360674	0	0.524009	0	0	0	0
chr1	ADAM15	ENST00000477533	0	0	0	4.33535	0	0
chr1	ADAM15	ENST00000368413	0.925289	1.65663	0.515329	0	0	0.422747
chr1	ADAM15	ENST00000368410	0	0	0.387676	0	0	0
chr2	ADAM17	ENST00000310823	44.7114	30.5588	8.00284	2.86722	0	4.5696
chr2	ADAM17	ENST00000478059	0	0	0	0	0	0
chr8	ADAM18	ENST00000524117	0	0	0	0	1.08121	0
chr8	ADAM18	ENST00000379866	0	0	0	0	0.214327	0
chr8	ADAM18	ENST00000520087	0.161849	7.44884	1.11238	13.7939	0.815838	0
chr5	ADAM19	ENST00000430702	117.812	66.2052	42.5829	3.96698	56.4635	12.613
chr12	ADAM1A	ENST00000602903	0	0	1.20076	0.0315727	0	0.0481933
chr8	ADAM2	ENST00000265708	0.0356224	1.78465	0	0	0.208822	0
chr8	ADAM2	ENST00000521880	0	0	0.145366	5.13637	0.558449	0
chr8	ADAM2	ENST00000379853	0	2.83308	0.465534	4.66362	0.183844	11.1949
chr14	ADAM20P1	ENST00000556964	0.0646041	0.130114	0	0	0	0
chr14	ADAM21P1	ENST00000529267	0	0	0.032114	0	0	0
chr7	ADAM22	ENST00000398203	0.0867545	0	0	0	0	0
chr7	ADAM22	ENST00000398209	0	1.64293	0.487139	0	0	0
chr7	ADAM22	ENST00000398204	0	0.881226	0.500978	0	0	0
chr7	ADAM22	ENST00000265727	0	5.03632	2.54098	0	0	0
chr7	ADAM22	ENST00000412441	1.10828	28.4787	12.5121	0	0	0
chr2	ADAM23	ENST00000374416	1.58625	0	0	0	0	0
chr2	ADAM23	ENST00000264377	1.14859	0.928735	0.3571	0	0.233696	0
chr2	ADAM23	ENST00000374415	8.32247	9.66069	3.58296	0	2.06337	0
chr8	ADAM28	ENST00000523379	0.330338	0	0	0	0	0
chr8	ADAM28	ENST00000521629	0.0760305	17.8541	0	0	6.72263	0
chr8	ADAM28	ENST00000265769	0	8.72727	0	1.70642	2.7277	0
chr8	ADAM28	ENST00000520448	0	55.7523	9.23319	0	21.0566	0
chr4	ADAM29	ENST00000507652	0	0	0	0	0.503556	0
chr4	ADAM29	ENST00000502940	9.64513	0	3.34864	0	0	0
chr4	ADAM29	ENST00000515538	0	10.6527	0	19.5371	1.81594	0
chr4	ADAM29	ENST00000507969	38.3195	35.4572	15.2807	107.309	11.3841	0
chr8	ADAM32	ENST00000379907	0	0	0	0	0.46476	0
chr8	ADAM32	ENST00000519315	0	0	0.493538	0	0	0
chr8	ADAM32	ENST00000437682	0	0	0	0	0	0
chr8	ADAM32	ENST00000522506	0	0	2.55954	0	1.19712	0
chr20	ADAM33	ENST00000350009	0	0	0	0.0271226	0	0.0821411
chr20	ADAM33	ENST00000356518	0	0	0.0307111	0	0	0.0469363
chr20	ADAM33	ENST00000379861	0	0	0.0574565	0	0	0.0513328
chr8	ADAM3A	ENST00000460383	0	0	0.169176	0	0	0
chr8	ADAM3A	ENST00000490268	0	0	0	0	0.107975	0
chr8	ADAM3A	ENST00000497806	0.0435445	0	0.900631	0	0	3.20546
chr16	ADAM3B	ENST00000569937	0	0	0	0.144552	0	0.108563
chr8	ADAM5	ENST00000512764	0	0	0	8.67435	0	0
chr8	ADAM5	ENST00000519063	0	0	0	0	0.487849	0
chr8	ADAM5	ENST00000505455	0	0	0	0	0	3.91473
chr8	ADAM5	ENST00000417441	0.047426	3.84201	0.590165	3.22354	0.494626	12.6151
chr8	ADAM5	ENST00000464901	0	0	0	0	0	0
chr8	ADAM7	ENST00000380789	0	0.928375	0.205725	1.1608	0	0
chr8	ADAM7	ENST00000441335	0	0	0	5.05368	0	0
chr8	ADAM7	ENST00000520720	0	0	0	10.1004	0	0
chr10	ADAM8	ENST00000445355	0	0	0.573154	0	0	0
chr10	ADAM8	ENST00000415217	0	0.0113595	2.38081	0	0	0
chr10	ADAM8	ENST00000485491	0	0	0	0	0	0
chr10	ADAM8	ENST00000561175	0	0	0	0	0	0.312397
chr8	ADAM9	ENST00000468065	0.0585209	0	0	0	0	0
chr8	ADAM9	ENST00000463437	0.561266	0	0	0	0	0
chr8	ADAM9	ENST00000379917	0	0	0	0	0.831348	0
chr8	ADAM9	ENST00000481873	0	0	0	0	0	0
chr8	ADAM9	ENST00000487273	0	10.6628	3.50923	0	2.12341	0
chr8	ADAMDEC1	ENST00000256412	0	0	0	0	0.360345	0
chr8	ADAMDEC1	ENST00000538205	0	0	0	0	0	0
chr19	ADAMTS10	ENST00000593534	0	0.0405206	0	0	0	0
chr19	ADAMTS10	ENST00000601163	0	0	2.52721	0	0	0
chr19	ADAMTS10	ENST00000597188	0.082578	0.0322914	0.532976	0.0398404	0	0
chr19	ADAMTS10	ENST00000270328	0	0	1.1047	0	0	0
chr19	ADAMTS10	ENST00000593913	0	0	0	0	0	0
chr19	ADAMTS10	ENST00000596851	0	0	0	0	0	0
chr19	ADAMTS10	ENST00000596466	0	0	0	0.272866	0	0
chr5	ADAMTS12	ENST00000504830	0.654745	0	0	1.44828	0.155213	2.65484
chr5	ADAMTS12	ENST00000352040	0.561335	2.13745	0.473963	0	0.458535	3.53961
chr5	ADAMTS12	ENST00000515401	5.12633	7.19454	1.43825	17.441	1.61159	19.088
chr9	ADAMTS13	ENST00000536611	0	0.016796	0	0	0	0
chr9	ADAMTS13	ENST00000474918	0	0	0	0	0	0.12287
chr9	ADAMTS13	ENST00000485925	0.0526242	0	0	0	0	0.343658
chr10	ADAMTS14	ENST00000373207	0.00464579	0	0.428681	0	0.0809399	0
chr10	ADAMTS14	ENST00000373208	0.00461031	0	0.217744	0	0.217409	0.846694
chr11	ADAMTS15	ENST00000299164	0	0.0191812	0.121637	0.468738	0.0536491	0.075698
chr5	ADAMTS16	ENST00000274181	1.20882	2.05434	0.918071	1.50599	0.502728	1.38793
chr5	ADAMTS16	ENST00000433402	1.91823	2.72725	0.443767	0	0.276488	8.15802
chr15	ADAMTS17	ENST00000568565	0	0.182546	0	0	0	0
chr15	ADAMTS17	ENST00000268070	0.0220155	0	2.53037	1.09315	1.58992	3.64269
chr15	ADAMTS17	ENST00000378898	0.097519	0.0518903	4.50848	2.35929	0	0
chr15	ADAMTS17	ENST00000559976	0.749688	0	22.7715	29.981	25.5474	0
chr16	ADAMTS18	ENST00000564369	0	0.241998	2.1358	0	0	0
chr16	ADAMTS18	ENST00000568393	0.0619432	0	0	0	1.01303	0
chr16	ADAMTS18	ENST00000282849	0	0.0354896	0.347432	0	0.259942	0
chr16	ADAMTS18	ENST00000562332	0	0.566689	5.27054	0	4.28194	72.6218
chr5	ADAMTS2	ENST00000251582	0.325712	0.485461	0.226875	0	0.150227	0.56627
chr5	ADAMTS2	ENST00000274609	2.14352	0	2.67571	0	1.37059	3.85368
chr12	ADAMTS20	ENST00000553158	0.0131092	0.00860023	0	0	0	0
chr12	ADAMTS20	ENST00000389420	0	0.0442095	0	4.691	0.598659	0
chr4	ADAMTS3	ENST00000286657	1.07914	0	0	3.31228	0.229586	5.59209
chr4	ADAMTS3	ENST00000505193	5.48362	7.57994	2.55557	0	2.3834	32.8346
chr1	ADAMTS4	ENST00000367995	0	0	0.0820266	0	0	0
chr1	ADAMTS4	ENST00000478394	1.27058	0	0	0.357403	0	0
chr21	ADAMTS5	ENST00000284987	0.0221301	0.0134113	0.151601	0.533275	0	1.77023
chr5	ADAMTS6	ENST00000381052	4.44351	2.80763	1.16678	0	0	10.5393
chr5	ADAMTS6	ENST00000536360	0	0	2.11445	0	0	0
chr5	ADAMTS6	ENST00000464680	11.6841	8.21656	2.88883	0	0	0
chr15	ADAMTS7	ENST00000388820	0	0	0.146505	0.0738937	0	0
chr15	ADAMTS7	ENST00000568712	0	0	0	0.122594	0	0
chr15	ADAMTS7	ENST00000566303	0.0326391	0	0.604325	0.968281	0.498475	0.685094
chr11	ADAMTS8	ENST00000531752	0	0	0	0	0	0
chr11	ADAMTS8	ENST00000257359	0	0.00928752	0.400465	0.0409484	0.348026	0.280915
chr3	ADAMTS9	ENST00000482490	1.08581	0	0	0	0	0
chr3	ADAMTS9	ENST00000481060	0	0.954365	0.286307	0	0.220548	0
chr3	ADAMTS9	ENST00000295903	0.684052	0.761	0.238646	0	0	0
chr3	ADAMTS9-AS2	ENST00000481312	0	11.7668	1.66841	0	3.01695	39.2102
chr9	ADAMTSL1	ENST00000276935	0.0865842	0	0	0	0	0
chr9	ADAMTSL1	ENST00000388710	0.160121	0	0	0	0	0
chr9	ADAMTSL1	ENST00000380548	0	0	0	1.93093	0	2.77491
chr9	ADAMTSL1	ENST00000327883	0	0	0.91195	0	0	16.3963
chr9	ADAMTSL1	ENST00000380570	0	17.984	2.14815	0	2.15729	0
chr9	ADAMTSL2	ENST00000354484	0	0	0.169787	0.043141	0	0
chr9	ADAMTSL2	ENST00000393061	0	0.00799708	0.0997775	0.0832795	0	0
chr15	ADAMTSL3	ENST00000562296	0.278451	0	0	0	0	0
chr15	ADAMTSL3	ENST00000567476	0	0.0282508	0	0	0	0
chr15	ADAMTSL3	ENST00000286744	0	0	0.32505	2.0401	0.146016	0
chr15	ADAMTSL3	ENST00000561483	0.0822658	0.130635	0.968316	5.93782	0.298331	0
chr15	ADAMTSL3	ENST00000565653	0	0	6.62715	42.6111	5.44716	0
chr1	ADAMTSL4	ENST00000271643	1.08908	1.45734	0.703931	0	0	0
chr1	ADAMTSL4	ENST00000483335	0	0	0	0	0	0
chr1	ADAMTSL4	ENST00000369039	0	0	0	0.0078065	0	0
chr1	ADAMTSL4	ENST00000489159	1.65602	4.92863	0.354981	0.00912229	0	0
chr19	ADAMTSL5	ENST00000586272	0.195663	0	0.348182	0	0	0.225503
chr19	ADAMTSL5	ENST00000587828	0	0.052686	0.352711	0	0	0.260809
chr17	ADAP2	ENST00000580526	0.187248	0.164074	0	0	0	0
chr17	ADAP2	ENST00000581285	0	0.181275	0	0	0	0
chr17	ADAP2	ENST00000585130	0	0	0	1.82637	0	0
chr17	ADAP2	ENST00000330889	0	0	1.39879	0	1.55764	0
chr17	ADAP2	ENST00000581548	0	0.196825	8.09734	7.49738	7.05119	0
chr17	ADAP2	ENST00000583688	0	0	0	0	0	0
chr1	ADAR	ENST00000529168	0	18.8526	0	0	0	0
chr1	ADAR	ENST00000368474	15.3545	14.9633	9.61258	0	0	0.699869
chr1	ADAR	ENST00000292205	0	7.78964	3.22953	0	0	0
chr1	ADAR	ENST00000494866	0	0	0	8.86566	0	14.0017
chr21	ADARB1	ENST00000460734	0	0.0203693	0	0	0	0
chr21	ADARB1	ENST00000389863	0.0164909	0	11.8347	1.08418	3.80541	0.913024
chr21	ADARB1	ENST00000462214	0.419414	0.161509	24.9176	13.1719	0	15.1313
chr21	ADARB1	ENST00000464215	0.436626	0	0	0	0	0
chr10	ADARB2	ENST00000381312	0.231002	0.315804	4.50615	11.0338	5.35205	13.728
chr10	ADARB2-AS1	ENST00000421697	0	0	2.10043	10.4211	0.833254	5.0495
chr16	ADAT1	ENST00000566445	0.0415708	0	0	0	0	0
chr16	ADAT1	ENST00000568510	0.222864	0	0	0	0	0
chr6	ADAT2	ENST00000237283	20.1842	10.6131	0	2.54199	4.08586	0
chr1	ADC	ENST00000471119	2.31786	0	0	0	0	0
chr1	ADC	ENST00000373443	0	1.28365	0	0	0	0
chr14	ADCK1	ENST00000556048	0.156654	0	0	0	0	0
chr14	ADCK1	ENST00000341211	0	0	1.66236	0	0	0
chr14	ADCK1	ENST00000557501	0.340704	0.245131	7.06336	0	0	0
chr7	ADCK2	ENST00000072869	0.145365	0	0	0	0	0
chr7	ADCK2	ENST00000483369	0.257306	0	0	0	0	0
chr1	ADCK3	ENST00000489044	0	0	0	0	0	0
chr1	ADCK3	ENST00000366779	2.45679	2.05962	1.29734	0	0.973015	0
chr19	ADCK4	ENST00000601451	0.0703254	0	0	0	0	0
chr19	ADCK4	ENST00000595254	0.0974825	0	0	0	0	0
chr19	ADCK4	ENST00000596455	0.188116	0	0	0	0	0
chr19	ADCK4	ENST00000450541	0	0	0	0	0	0
chr8	ADCK5	ENST00000533715	0	0	0	0	0	0.431032
chr8	ADCK5	ENST00000534714	0	0	0	0	0	0.600732
chr8	ADCK5	ENST00000532190	0	0	0	0	0	0.755745
chr7	ADCY1	ENST00000297323	0	0.393357	0.155525	0.387483	0	0
chr7	ADCY1	ENST00000432715	0	2.3573	0.831454	2.52939	0	4.49347
chr1	ADCY10	ENST00000367851	1.16456	0	0.179571	1.471	0	0
chr1	ADCY10	ENST00000367848	0	1.60009	0	0.87689	0	0
chr6	ADCY10P1	ENST00000567255	7.76952	6.21394	3.44626	0	0	2.21375
chr6	ADCY10P1	ENST00000457653	4.05409	2.54265	2.22292	2.31894	0	0
chr5	ADCY2	ENST00000338316	0	0.730578	0	0	0.241504	0
chr5	ADCY2	ENST00000537121	1.34816	2.1851	1.04272	4.00139	0	7.7032
chr5	ADCY2	ENST00000515681	13.2075	21.6282	9.94423	39.822	6.41313	0
chr5	ADCY2	ENST00000498598	23.7878	37.189	14.0418	53.7746	10.6232	102.428
chr2	ADCY3	ENST00000433852	30.2797	0	0	0	0	5.22459
chr2	ADCY3	ENST00000435135	0	0	0	1.9749	0	2.9261
chr14	ADCY4	ENST00000554577	0.010137	0	0	0	0	0
chr14	ADCY4	ENST00000554068	0	0	0.980948	0	0	0
chr14	ADCY4	ENST00000554781	0	0	0	0	0	0
chr14	ADCY4	ENST00000557056	0	0	0	0	0	0
chr14	ADCY4	ENST00000560635	0.0853829	0	0	0	0	0
chr3	ADCY5	ENST00000476455	0	0	0	9.48563	0	0
chr3	ADCY5	ENST00000462833	0.498189	0.849002	0.48307	0.806753	0.340827	0.769407
chr3	ADCY5	ENST00000491190	0	0.740661	0.423335	0.520626	0.184787	0
chr3	ADCY5	ENST00000483566	3.71141	9.93607	6.34381	6.55335	2.16526	0
chr12	ADCY6	ENST00000307885	0.0306806	0	0	0	0	0
chr12	ADCY6	ENST00000357869	0	0	0	0.117632	0	0
chr12	ADCY6	ENST00000552090	0	0	0	0.456694	0	0
chr12	ADCY6	ENST00000551435	0	0	0	2.42239	0	0
chr12	ADCY6	ENST00000550422	0.0354298	0	0.239046	0	0	0.405435
chr16	ADCY7	ENST00000562623	0	0	0	11.6713	0	0
chr8	ADCY8	ENST00000377928	0	5.49557	1.1979	11.449	1.53549	20.2067
chr16	ADCY9	ENST00000294016	0.0266218	0.0145821	0	0	0	0
chr16	ADCY9	ENST00000571467	0.449472	0.422291	53.1258	21.8471	0	16.6822
chr18	ADCYAP1	ENST00000269200	0	0	0.179307	0	0	0
chr18	ADCYAP1	ENST00000579794	0	0	0	0	0.0201138	0
chr7	ADCYAP1R1	ENST00000304166	0.0424659	0.150431	0	0	0	0
chr7	ADCYAP1R1	ENST00000409363	0.242249	0.368182	0.782726	1.1082	0	0
chr7	ADCYAP1R1	ENST00000396211	0	0	0	0.655177	0	0
chr7	ADCYAP1R1	ENST00000409489	0	0.990702	0	0	0	0
chr7	ADCYAP1R1	ENST00000431811	1.42053	4.50106	5.59031	9.98261	0	0
chr7	ADCYAP1R1	ENST00000436116	0.845262	0	0	0	0	0
chr4	ADD1	ENST00000514940	39.9592	24.0803	0	0	18.7814	0
chr4	ADD1	ENST00000538860	212.46	161.729	0	0	71.2921	0
chr4	ADD1	ENST00000355842	13.7531	8.15019	5.36308	0	6.4398	0
chr4	ADD1	ENST00000508277	146.631	77.8252	0	26.1642	68.3227	21.7259
chr2	ADD2	ENST00000264436	1.06688	0.845209	0	0	0	0
chr2	ADD2	ENST00000447731	0	0	0	0	0	0
chr10	ADD3	ENST00000360162	0.0317369	0	0	0	0	0
chr10	ADD3	ENST00000492162	4.92228	0	0	0	0	0
chr10	ADD3	ENST00000277900	0	0.0955149	0	0	0	0
chr10	ADD3	ENST00000488799	0	1.08203	0	0	0	0
chr10	ADD3	ENST00000472568	0	0	88.7256	0	0	0
chr10	ADD3	ENST00000356080	0	0	16.6692	0	19.0842	0
chr10	ADD3	ENST00000468251	0	0	0	0	0	0
chr10	ADD3	ENST00000486014	1.70632	5.11172	0	0	0	0
chr10	ADD3	ENST00000459738	4.92541	5.40093	1508.51	286.141	1293.83	686.236
chr6	ADGB	ENST00000326929	1.42819	2.20889	0	6.5042	0	0
chr6	ADGB	ENST00000493950	0.456053	0.489988	0	1.1448	0.10164	0
chr6	ADGB	ENST00000397944	0	0.974362	0	1.58821	0.26217	0
chr6	ADGB	ENST00000367493	0	2.1099	0	3.25426	0	0
chr4	ADH1B	ENST00000305046	0	0	0.0128395	0	0	0
chr4	ADH1C	ENST00000505942	0	0	0.100083	0	0	0
chr4	ADH1C	ENST00000515683	0.532815	0	0.0681804	0	0.157281	0
chr4	ADH4	ENST00000508393	0	0.465691	0	0	0	0
chr4	ADH4	ENST00000504125	0	0	0	1.90988	0	0
chr4	ADH4	ENST00000265512	1.61528	0.636109	0.419135	0.504582	0	0
chr4	ADH4	ENST00000509471	4.08671	2.77951	1.042	2.10005	1.05242	0
chr4	ADH4	ENST00000503944	0	0	0	0	0	0
chr4	ADH4	ENST00000504581	25.4084	22.2194	7.9015	14.5003	11.4561	0
chr4	ADH5	ENST00000296412	14.9186	4.13396	2.42101	0.728949	5.20015	0.660395
chr4	ADH5	ENST00000512621	29.6974	11.9979	5.8332	0	6.83825	0.844853
chr4	ADH5	ENST00000505652	0	0	0	3.74087	0	1.76614
chr4	ADH5	ENST00000512659	0	0	8.98129	0	9.75015	0
chr4	ADH7	ENST00000437033	0	0	0	0.156453	0	0
chr4	ADH7	ENST00000476959	0.583227	0	0	0.995575	0	0
chr8	ADHFE1	ENST00000396623	0	0	3.01338	0	0	0
chr8	ADHFE1	ENST00000276576	0	0	0	0	2.7787	0
chr8	ADHFE1	ENST00000415254	0	8.60053	4.49289	0	2.59798	0
chr8	ADHFE1	ENST00000443372	0	0	12.8113	12.9068	10.7889	0
chr2	ADI1	ENST00000382093	0	0	0	0.0477118	0	0
chr2	ADI1	ENST00000327435	22.152	22.9029	10.0622	0.346588	0	1.52811
chr20	ADIG	ENST00000373348	0	0	0	0	0.116743	0
chr20	ADIG	ENST00000470147	0	0	0.163176	0	0.220994	0
chr3	ADIPOQ	ENST00000412955	0	0.108912	0	0	0	0
chr3	ADIPOQ	ENST00000444204	0.299713	0.339314	0.140495	0.0597617	0	0.321858
chr1	ADIPOR1	ENST00000340990	0	0	0	0.522133	8.63638	0
chr1	ADIPOR1	ENST00000367254	0	0	0	1.80366	0	1.15323
chr1	ADIPOR1	ENST00000436244	25.3588	22.6375	7.7108	0	30.2542	1.18478
chr14	ADIPOR1P2	ENST00000554199	0.246549	0.936661	0.948065	0.0287141	0.0397147	0.112072
chr12	ADIPOR2	ENST00000543456	0	0	0	30.9955	0	0
chr12	ADIPOR2	ENST00000357103	0.0139029	0	4.4101	1.78421	5.16332	0
chr12	ADIPOR2	ENST00000535774	0	0	0	0	0	15.8474
chr12	ADIPOR2	ENST00000537545	0.860867	1.12701	38.5599	43.1912	30.7662	67.4293
chr10	ADIRF-AS1	ENST00000440490	0	0.211734	0	0	1.59731	0
chr10	ADK	ENST00000539909	0	0	14.422	0	22.1944	0
chr10	ADK	ENST00000286621	2.41597	1.95684	95.2777	83.5967	98.9452	92.2388
chr11	ADM	ENST00000278175	0	0	0.0931651	0	0	0
chr11	ADM	ENST00000534464	0	0	0.173703	0.172323	0	0
chr11	ADM	ENST00000525063	0	0	0	0	0	0.0260409
chr20	ADNP	ENST00000349014	0.00792511	0	2.59519	0	0	0
chr20	ADNP	ENST00000396032	0	0	7.08249	0	5.37363	0
chr20	ADNP	ENST00000396029	0	0.0253243	5.37802	0	3.78945	0.851613
chr20	ADNP	ENST00000534467	0.311173	0.566181	61.1875	0	69.0076	12.7399
chr18	ADNP2	ENST00000262198	0.0101188	0	1.31235	0	1.31324	0
chr18	ADNP2	ENST00000560752	0	0	4.36936	0	0	0
chr18	ADNP2	ENST00000560561	0.0877601	0	0	0	6.49853	0
chr18	ADNP2	ENST00000559951	0	0.26556	6.71892	5.34668	6.05659	4.2524
chr1	ADORA1	ENST00000309502	0.220729	1.68762	0.86058	0	0	1.54003
chr1	ADORA1	ENST00000464019	1.34749	1.70742	1.59139	1.52961	0	2.56458
chr17	ADORA2B	ENST00000304222	0	0.0481284	0.82647	0.872415	2.15912	1.21923
chr1	ADORA2BP	ENST00000429195	0.217559	0.16943	0.136612	0	0.176561	0
chr1	ADORA3	ENST00000369717	0	1.66296	0	0	0	0
chr1	ADORA3	ENST00000241356	0	0	0.284975	0	0	0
chr1	ADORA3	ENST00000443498	8.84928	13.9535	4.62303	19.2692	0	26.5125
chr15	ADPGK	ENST00000569693	0.0292392	0	0	0	0	0
chr15	ADPGK	ENST00000562823	0.381133	0	0	0	0	0
chr15	ADPGK	ENST00000311669	0	0	6.81949	0	8.12744	0
chr15	ADPGK	ENST00000569534	0	0	10.7604	0	11.7835	0
chr15	ADPGK	ENST00000563907	0	0	18.0332	0	21.6762	0
chr15	ADPGK	ENST00000567941	0	0	0	0	6.38676	0
chr15	ADPGK	ENST00000569517	0	0	0	0	0	0
chr15	ADPGK	ENST00000567733	0	0.144485	62.2272	0	96.026	0
chr15	ADPGK-AS1	ENST00000566745	0	0	0	0	0	0
chr3	ADPRH	ENST00000471850	0	0	0	0	0	0.307523
chr3	ADPRH	ENST00000478927	0	0	0	0	0	0
chr3	ADPRH	ENST00000465513	0	0	0	0	0	0.381962
chr13	ADPRHL1	ENST00000356501	0	0.0396316	0	0.128602	0.114063	0.232098
chr1	ADPRHL2	ENST00000373178	5.95875	1.75704	0	0	0	0.234477
chr17	ADPRM	ENST00000468843	0	0	3.23005	1.16273	1.34322	0
chr17	ADPRM	ENST00000379774	0.0439875	0	6.30046	0	9.44734	0
chr8	ADRA1A	ENST00000380581	0.053129	1.91286	0	1.22747	0.485502	0
chr8	ADRA1A	ENST00000519096	0	0	0	0	0	2.22641
chr8	ADRA1A	ENST00000380587	0	1.48943	0	0	0	1.89667
chr8	ADRA1A	ENST00000518621	0.215919	16.8868	0	26.773	4.76429	48.47
chr5	ADRA1B	ENST00000306675	1.56597	2.90136	1.09346	3.07671	0.913248	3.94308
chr20	ADRA1D	ENST00000379453	0	0	0.441636	0.312657	0.158599	0.85064
chr10	ADRA2A	ENST00000280155	0	0	0	0	0.0539785	0.0248235
chr2	ADRA2B	ENST00000409345	0.134909	0.191183	0.00781664	0.00827686	0	0.0009397
chr4	ADRA2C	ENST00000330055	0	0	0.0136758	0	0	0
chr10	ADRB1	ENST00000369295	0	0	0.0334947	0.00688606	0.0191285	0.0534453
chr11	ADRBK1	ENST00000524899	0.0827453	0.0577728	0	0	0	0.16571
chr11	ADRBK1	ENST00000530291	0	0	0	0	0	1.93186
chr11	ADRBK1	ENST00000308595	0	0	0	0	0	0
chr11	ADRBK1	ENST00000526285	0	0	4.94655	0	9.93664	0.147643
chr22	ADRBK2	ENST00000324198	0.0514402	0.0321789	8.92966	0.73367	0	0
chr22	ADRBK2	ENST00000455558	0.221705	0.40344	100.319	43.801	0	51.504
chr20	ADRM1	ENST00000253003	0	0.0263775	0	0	1.31995	0
chr22	ADSL	ENST00000477111	0.105555	0.054462	0	0	0	0
chr22	ADSL	ENST00000342312	0	0.0276771	1.92267	0	0	0
chr22	ADSL	ENST00000454266	0	0	9.40224	0	0	1.68074
chr14	ADSSL1	ENST00000557582	0	0	0	0	0	0.0423798
chr14	ADSSL1	ENST00000553540	0	0	0.114122	0	0	0
chr14	ADSSL1	ENST00000555486	0	0	0	0.953776	0.116868	0
chr14	ADSSL1	ENST00000330877	0	0.0195685	0	0.0858949	0.0732986	0.270949
chr6	ADTRP	ENST00000379415	0	0	1.8785	8.98028	0	13.3469
chr14	AE000658.25	ENST00000541653	0.169478	0.235175	0.269835	0	0.0674273	0
chr14	AE000658.30	ENST00000539655	0	0	0.680171	1.59189	0	0
chr14	AE000658.31	ENST00000542992	0	0	0.056527	0.119746	0.161059	0
chr14	AE000660.1	ENST00000458941	0	0	0	0	0	0
chr14	AE000660.4	ENST00000553572	0	0	0.0777366	0	0.0879304	0
chr14	AE000661.36	ENST00000543361	0	0	0	0	0.0555062	0
chr14	AE000661.37	ENST00000556777	0	0.447193	95.0113	0	26.9463	0
chr14	AE000661.37	ENST00000514473	0.0640141	0	27.635	0	8.47559	0
chr14	AE000661.37	ENST00000535351	0	0	0	0	0	0
chr7	AEBP1	ENST00000450684	1.95254	0	1.05507	0	0	0
chr7	AEBP1	ENST00000413907	4.88767	0	0.777562	0	0	0
chr7	AEBP1	ENST00000434445	0	0	0	0	0	0
chr12	AEBP2	ENST00000541908	0	0	8.98074	0	8.27257	0
chr12	AEBP2	ENST00000538425	5.68329	6.31728	36.8437	32.5804	42.3458	0
chr12	AEBP2	ENST00000512223	1.74345	1.76985	113.074	138.545	103.284	142.423
chr15	AEN	ENST00000557927	0	0	0	0	0	0.0911428
chr15	AEN	ENST00000332810	0	0	2.06322	0	0	0.0773879
chr15	AEN	ENST00000379231	0	0	0	0	0	0.788535
chr15	AEN	ENST00000560174	0	0	0	0	0	0
chr19	AES	ENST00000587083	0	0.155069	0	0	0	0
chr19	AES	ENST00000585557	0	0	0	0	0	0
chr19	AES	ENST00000592330	0	0.802841	118.17	0.377225	0	0
chr16	AF001550.7	ENST00000572747	0	0	0.315206	1.08172	0	0
chrX	AF003529.2	ENST00000455649	0	0	0	0.0461416	0	0.00782982
chrX	AF003626.1	ENST00000437772	0	0	0	0	0	0.248296
chrX	AF011889.5	ENST00000441880	0.898828	0	109.693	0	122.027	16.7145
chr21	AF015720.3	ENST00000412240	0	0	8.69564	37.4593	4.37771	33.9012
chr19	AF038458.3	ENST00000592518	0.180886	0.238776	0	0.305639	0	0
chr19	AF038458.4	ENST00000588406	0.497795	0	0	0	0	0
chr19	AF038458.5	ENST00000587412	0.109885	0.0824868	0	1.02667	0	0.536071
chr21	AF064858.10	ENST00000440714	0	0	0	0	0	0
chr21	AF064858.6	ENST00000380931	0.0122455	0	0.0967759	0	0.047947	0.298869
chr21	AF064858.6	ENST00000415824	0	0.489927	8.86025	16.6066	4.63498	33.1228
chr21	AF064858.7	ENST00000433952	0	0	0.0777822	0.801798	0.0300197	0.182057
chr21	AF064860.5	ENST00000416555	0.515724	0	4.98656	32.5634	3.61032	31.1745
chr21	AF064860.7	ENST00000457325	0	0	0.0458892	0.114854	0	0.360704
chr21	AF064860.7	ENST00000419826	0	0	0	0	0.2073	0.193053
chr21	AF096876.1	ENST00000565564	0	0	1.02849	0.827517	0.252613	8.9291
chr21	AF121897.4	ENST00000411867	0	0	0.0358404	0	0.0379854	0.221987
chr8	AF121898.2	ENST00000520205	0	0.203203	0.0255361	0.134443	0.0229978	0.253865
chr8	AF121898.3	ENST00000440763	0	32.6364	6.4157	63.7491	5.84851	0
chr21	AF124730.4	ENST00000430001	0	0	6.24705	5.64471	0	9.4099
chr21	AF127577.8	ENST00000430391	0.298737	0.568094	1.34415	5.09737	2.19337	8.2546
chr21	AF127936.3	ENST00000454128	0	0	0	0.845625	0	0
[truncated: 59,388 more rows]
