# Supplementary material for: S-nitrosylation of paired-related homeobox 1 promotes cardiac remodeling following myocardial infarction
Source: Redox Biol. 2025 Oct 30;87:103887. doi: 10.1016/j.redox.2025.103887 (PMC12628024; doi:10.1016/j.redox.2025.103887)
Supplement: Multimedia component 3 [file mmc3.xlsx]

## Sheet: Figure 1B-1C
	Sample ID	Group 1	Group 2	Group 3	Group 4		Sample ID	Group 1	Group 2	Group 3	Group 4
Sample ID	1	72	35.9	71	48		1	45	27.1667	50.5	61
1	2	73	36.35	71.5	54		2	55.5	34.1667	43.5	39
2	3	66	37.7	73	61		3	38.5	36.5	39.5	43
3	4	81	34.1	69	77		4	42.8	31.5333	46.7	33.1
4	5	63	38.6	74	58		5	53.9	35.2333	44.6	48.5
5	6	52	28.7	63	72		6	44.7	34.7667	51.7	34.9
6	7	57	31.4	66	48		7	33.6	38.2667	40.9	53.8
7	8	62	29.15	63.5	64		8	48.1	31.6667	51.5	45.7
8	9	66	30.05	64.5	78		9	34.5	26	48	34.5
9	10	78	40.4	76	65		10	43.5	43.5	35	40.5
10

## Sheet: 1E-1G
Sample ID	Group 1	Group 2	Group 3	Group 4		Sample ID	Group 1	Group 2	Group 3	Group 4		Sample ID	Group 1	Group 2	Group 3	Group 4
1	95	295	95	115		1	107	263	112	106		1	104.95	549.67	107	164.566
2	105	260	75	75		2	109	295	97	112		2	110.891	616.55	92	167.642
3	93	318	115	95		3	94	199	102	101		3	100	415.91	97	144.572
4	107	219	95	65		4	89	238	111	93		4	92.0792	497.42	106	136.882
5	100	230	65	85		5	99	307	86	99		5	98.0198	612.63	81	152.262
6	113	240	81	94		6	105	229	90	80		6	103.96	449.61	95	150.01
7	91	230	80	80		7	106	257	90	70		7	104.95	508.13	95	134.63
8	95	237	81	93		8	98	246	110	120		8	97.0297	485.14	115	211.53
9	97	228	90	77		9	96	243	110	100		9	95.0495	478.87	115	180.77
10	103	242	94	80		10	103	238	90	110		10	101.98	468.42	95	196.15

## Sheet: Figure 2A-2E
Sample ID	Group 1	Group 2	Group 3	Group 4	Group 5
1	0.89	4.28375	4.43	3.44	2.68
2	1.11	4.1	4.01	2.15	3.65
3	0.92	3.32	2.33	2.49	3.4175
4	1.13	3.35	2.63	2.56	3.63125
5	1.01	3.965	3.11	2.54	3.87
Sample ID	Group 1	Group 2	Group 3	Group 4
1	0.976655	2.81204	1.272	0.875368
2	1.10869	3.7897	0.938604	1.339
3	0.856715	2.87873	0.939394	1.08703
4	1.07845	3.77576	0.949473	1.07695
5	0.997821	2.91905	0.888999	0.975368
Sample ID	Group 1	Group 2	Group 3	Group 4
1	0.85	2.79	1.19	0.92
2	1.1	3.76	0.76	1.38
3	0.95	2.6	0.82	1.15
4	1.12	2.67	1.02	1.16
5	1.03	2.06	0.89	1.08
Sample ID	Group 1	Group 2	Group 3	Group 4
1	1.05	2.83	1.2	1.15
2	1.02	2.55	0.97	0.97
3	0.85	1.89	0.86	1.13
4	1.07	2.78	0.87	1.12
5	0.99	1.93	0.81	0.92
Sample ID	Group 1	Group 2	Group 3	Group 4
1	111.25	325.625	108.75	115
2	118.75	192.5	77	108.75
3	77.5	198.125	93.75	86
4	88.75	267.5	110	91
5	103.75	258.125	126.25	133

## Sheet: Figure 3A-3H
Sample ID	Group 1	Group 2	Group 3	Group 4
1	1.074	2.634	1.054	1.034
2	1.094	2.954	1.064	1.174
3	0.944	1.897	0.984	0.891
4	0.894	2.384	0.899	0.954
5	0.994	3.074	1.034	1.054
Sample ID	Group 1	Group 2	Group 3	Group 4
1	106.419	306.588	106.419	104.73
2	99.6622	236	111.486	99.6622
3	81.0811	296.453	108.108	94.5946
4	92.9054	389	99.6622	96.2838
5	119.932	286.318	89.527	113.176
Sample ID	Group 1	Group 2	Group 3	Group 4
1	0.899322	2.45763	1.27119	1.52542
2	0.910169	2.20339	0.847458	0.847458
3	1.10169	2.28814	0.932203	0.762712
4	1.18644	2.20339	1.10169	1.10169
5	1.01695	1.52542	0.762712	0.932203
Sample ID	Group 1	Group 2	Group 3	Group 4
1	1.021	2.81	0.881	0.951
2	0.781	1.81	0.941	0.951
3	1.251	2.51	0.881	1.009
4	0.981	1.61	1.011	1.121
5	0.961	3.01	0.941	1.081
Sample ID	Group 1	Group 2	Group 3	Group 4
1	0.97	2.89	0.88	0.95
2	0.95	1.89	0.95	0.94
3	1.04	2.59	1.15	0.88
4	1.01	1.87	0.91	1.12
5	1.09	3.09	0.94	1.18
Sample ID	Group 1	Group 2	Group 3	Group 4
1	1.11348	2.76846	0.860952	0.945699
2	1.05247	2.47102	1.00671	0.899939
3	0.884686	2.67694	0.976205	0.915192
4	1.05247	1.92862	0.869433	0.838926
5	0.899939	2.58542	1.06772	1.18298
Sample ID	Group 1	Group 2	Group 3	Group 4
1	1.15145	3.91244	1.22655	1.31517
2	1.13894	2.31292	1.20152	1.13894
3	0.77598	2.38051	0.988748	1.11391
4	0.888622	3.21406	1.15145	0.96397
5	1.03881	3.10142	1.189	1.10139

## Sheet: Figure 4A-4I
Sample ID	Group 1	Group 2	Group 3	Group 4
1	1.156	2.89	0.976	1.086
2	0.886	1.91	0.956	0.946
3	0.956	2.92	1.046	1.076
4	1.016	3.03	1.016	1.066
5	0.976	1.93	1.096	0.986
Sample ID	Group 1	Group 2	Group 3	Group 4
1	113.843	296.39	89.2532	87.4317
2	94.7177	218.751	87.4317	82.878
3	106.557	353.062	163.024	162.113
4	85.6102	239.719	117.486	126.594
5	99.2714	287.323	86.5209	80.1457
Sample ID	Group 1	Group 2	Group 3	Group 4
1	1.20833	4.02778	1.025	1.29609
2	0.791667	2.63889	1.02083	0.90859
3	1.08333	3.61111	0.995833	0.89609
4	0.708333	2.36111	1.5125	1.02109
5	1.29167	3.25	1.07917	1.27526
Sample ID	Group 1	Group 2	Group 3	Group 4
1	1.05085	2.66949	1.20339	1.07203
2	0.724576	2.74576	0.889831	1.00847
3	1.15678	2.59322	0.915254	0.741525
4	0.95339	2.87288	0.817797	1.02966
5	1.12288	2.33898	0.919492	0.728814
Sample ID	Group 1	Group 2	Group 3	Group 4
1	1.05509	2.10331	1.28446	1.00922
2	1.14684	2.55287	0.8716	1.19272
3	0.825726	2.66526	1.14684	1.42208
4	0.642231	2.52076	0.963347	0.779852
5	1.33034	1.87853	0.8716	1.28446
Sample ID	Group 1	Group 2	Group 3	Group 4
1	1.08785	3.18927	0.937854	1.18785
2	1.02785	2.98927	0.957854	0.967854
3	0.927854	3.33927	1.08785	1.05785
4	1.05785	2.88927	1.04785	1.02785
5	0.937854	2.08927	0.947854	0.997854
Sample ID	Group 1	Group 2	Group 3	Group 4
1	1.1061	3.4761	1.2061	1.0461
2	0.926104	4.7061	0.866104	1.0761
3	1.0261	3.9261	0.926104	1.0161
4	0.946104	2.9211	1.0961	1.1261
5	0.996104	3.6461	0.936104	0.916104
Sample ID	Group 1	Group 2	Group 3	Group 4
1	1.18587	2.14532	1.00254	1.27363
2	0.769207	2.61643	0.898373	0.861303
3	1.06087	3.58865	0.973373	0.87363
4	0.685873	2.33865	1.49004	0.99863
5	1.26921	3.22754	1.05671	1.2528

## Sheet: Figure 5A-5F
Sample ID	Group 1	Group 2	Group 3	Group 4
1	1.26119	2.44763	0.889322	1.51542
2	0.837458	2.19339	0.900169	0.837458
3	1.09169	2.27814	0.752712	0.922203
4	1.17644	2.91339	1.09169	1.09169
5	1.00695	1.51542	0.922203	0.752712
Sample ID	Group 1	Group 2	Group 3	Group 4
1	1.16992	2.99539	0.905807	0.924022
2	0.978667	2.219	0.887592	0.86027
3	1.09706	3.56211	1.65262	1.66173
4	0.905807	2.42868	1.20635	1.29743
5	1.0242	2.90472	0.832947	0.896699
Sample ID	Group 1	Group 2	Group 3	Group 4
1	1.061	1.161	1.211	2.841
2	1.031	0.861	0.981	2.561
3	0.871	1.141	0.871	1.901
4	1.081	1.131	0.881	2.791
5	1.001	0.931	0.913	1.941
Sample ID	Group 1	Group 2	Group 3	Group 4
1	1.14748	0.979699	0.894952	2.80246
2	1.08647	0.933939	1.04071	2.50502
3	1.01021	0.918686	0.949192	2.79372
4	0.903433	1.08647	0.872926	1.96262
5	0.933939	1.21698	1.10172	2.61942

## Sheet: Figure 6B-6E
Sample ID	Group 1	Group 2	Group 3	Group 4		Sample ID	Group 1	Group 2	Group 3	Group 4		Sample ID	Group 1	Group 2	Group 3	Group 4		Sample ID	Group 1	Group 2	Group 3	Group 4
1	111.549	187.595	103.221	87.8804		1	24.2981	32.9024	61.9106	46.154		1	59	28	57	75		1	0.950855	2.95265	0.950855	1.15103
2	131.711	162.831	101.906	68.3758		2	35.6802	41.439	44.0244	40.4629		2	89	56	86.3	78		2	1.05095	2.60234	0.750675	0.750675
3	90.0719	182.116	85.908	106.728		3	39.4743	27.6179	47.2764	37.2109		3	52.5	45	70.8	72.5		3	0.930837	3.68286	1.15103	0.950855
4	73.4163	161.516	90.7294	108.481		4	52.7534	23.1463	31.4228	41.2759		4	88.5	42	68.9	68.5		4	1.07096	2.09197	0.950855	0.650585
5	93.5784	202.936	89.4145	87.2229		5	69.8266	32.4959	43.6179	37.6174		5	71.5	37	76.4	71.5		5	1.2709	2.30207	0.650585	0.850765
6	94.6347	293.866	94.6347	114.558		6	35.6802	28.8374	43.3085	43.6179		6	82	75	80	62		6	1.13102	2.40216	0.810729	0.940846
7	104.596	259	74.7116	74.7116		7	35.6802	36.561	53.8776	41.9919		7	77	48	80	57		7	0.80072	2.30207	0.80072	0.910819
8	92.6424	316.777	114.558	94.6347		8	45.1653	17.8618	33.9589	44.4309		8	82	58	68	82		8	0.810729	2.37213	0.930837	0.950855
9	106.589	218.158	94.6347	64.7501		9	22.4011	24.3659	40.3659	44.1215		9	65	37	56	72		9	0.970873	2.28205	0.90081	0.770693
10	99.6155	229.116	64.7501	84.6732		10	50.8564	31.6829	45.2439	33.5524		10	87	46	80	77		10	1.03093	2.42218	0.940846	0.80072
																			1.00188	2.54125	0.883795	0.872785

## Sheet: Figure 7B-7D
Sample ID	Group 1	Group 2		Sample ID	Group 1	Group 2		Sample ID	Group 1	Group 2
1	40.1	45.8		1	29.1667	50.5		1	91.8806	69.9091
2	50.6	56.3		2	36.1667	43.5		2	125.836	74.9026
3	33.6	59.8		3	38.5	39.5		3	90.8819	68.9104
4	37.9	52.35		4	33.5333	46.7		4	91.8806	85.8883
5	49	57.9		5	37.2333	44.6		5	96.8741	76.9
6	39.8	57.2		6	36.7667	51.7		6	88.8845	89.8832
7	28.7	62.45		7	31.2667	40.9		7	98.8715	83.8909
8	43.2	52.55		8	33.6667	51.5		8	95.8754	76.9
9	29.6	44.05		9	28	48.9		9	113.852	84.8896
10	38.6	70.3		10	45.5	53.7		10	97.8728	61.9195
	39.11	55.87

## Sheet: 7E-7H
Sample ID	Group 1	Group 2		Sample ID	Group 1	Group 2		Sample ID	Group 1	Group 2		Sample ID	Group 1	Group 2
1	0.782977	0.294768		1	1.1716	0.2225		1	0.783147	0.294938		1	0.784357	0.296148
2	1.12841	0.412214		2	1.04607	0.2425		2	1.12858	0.413594		2	1.12979	0.413594
3	0.76916	0.291314		3	0.962383	0.3675		3	0.76933	0.292694		3	0.77054	0.292694
4	1.00866	0.294768		4	0.795012	0.4325		4	1.00883	0.296148		4	1.01004	0.296148
5	0.879698	0.312039		5	1.08791	0.2925		5	0.881078	0.313419		5	0.879786	0.313419
6	1.50608	0.284405		6	1.12975	0.245		6	1.50746	0.285785		6	1.15062	0.285785
7	0.971813	0.318948		7	0.920541	0.5375		7	0.973193	0.39118		7	0.998282	0.320328
8	0.879698	0.308585		8	0.962383	0.2175		8	0.881078	0.308755		8	0.879868	0.309965
9	1.00866	0.370763		9	1.04607	0.37		9	1.00883	0.370933		9	1.01004	0.372143
10	1.06393	0.315494		10	0.878698	0.2775		10	1.0641	0.315664		10	1.06531	0.316874

## Sheet: Figure 8B-8D
Sample ID	Group 1	Group 2		Sample ID	Group 1	Group 2		Sample ID	Group 1	Group 2
1	67.9235	51.675		1	42.7498	18.9494		1	94.5	357
2	74.029	46.1384		2	43.1456	23.8928		2	96.6	315
3	81.6609	42.4473		3	37.6039	25.5405		3	87.15	291
4	70.9763	35.0652		4	41.1664	31.3077		4	64.05	321
5	80.5985	47.9839		5	42.3539	38.7227		5	53.55	294
6	74.7922	49.8294		6	38.7914	23.8928		6	144.1	336
7	72.5026	40.6018		7	38.3956	23.8928		7	145.15	414
8	66.3971	42.4473		8	36.0206	28.0122		8	86.1	267
9	82.424	46.1384		9	34.4373	18.1255		9	61.95	342
10	84.7136	38.7562		10	41.5623	30.4839		10	75.6	264
11	91.5823	47.7993		11	47.1039	30.7585		11	92.4	109
12	55.9466	33.2196		12	41.5623	37.8989		12	66.15	288
13	83.9504	31.3741		13	38.3956	24.442		13	58.8	312
14	58.7653	38.7562		14	42.3539	31.3077		14	69.3	315
15	68.6867	33.2196		15	38.7914	24.1674		15	95.6	285

[truncated: 7 more sheets: 8F-8H, S1C-S1E, S4A, S4B, S6B-F, S7B, S8C-S8F]
